# Supplementary material for: (2E)-1-(2,4-Dimethyl­quinolin-3-yl)-3-(thio­phen-2-yl)prop-2-en-1-one
Source: Acta Crystallogr Sect E Struct Rep Online. 2011 Aug 11;67(Pt 9):o2283–4. doi: 10.1107/S1600536811031485 (PMC3200943; doi:10.1107/S1600536811031485)
Supplement: Supplementary file 1 [file e-67-o2283-sup1.cif]

##############################################################################
#                                                                            #
# This CIF contains the data in a paper accepted for publication in          #
# Acta Crystallographica Section E. It conforms to the requirements of       #
# Notes for Authors for Acta Crystallographica Section E, and has been       #
# peer reviewed under the auspices of the IUCr Commission on Journals.       #
#                                                                            #
# Full details of the Crystallographic Information File format               #
# are given in the paper "The Crystallographic Information File (CIF):       #
# a New Standard Archive File for Crystallography" by S. R. Hall, F. H.      #
# Allen and I. D. Brown [Acta Cryst. (1991), A47, 655-685].                  #
#                                                                            #
# The current version of the core CIF dictionary is obtainable from          #
# ftp://ftp.iucr.org/pub/cif_core.dic.                                       #
#                                                                            #
# Software is freely available for graphical display of the structure(s)     #
# in this CIF. For information consult the CIF software page                 #
# http://www.iucr.org/resources/cif/software.                                #
#                                                                            #
# This file may be used for bona fide research purposes within the           #
# scientific community so long as proper attribution is given to the journal # 
# article from which it was obtained.                                        #
#                                                                            #
##############################################################################
data_global
_audit_creation_method     SHELXL-97
_journal_date_recd_electronic     2011-08-04
_journal_date_accepted     2011-08-04
_journal_name_full     'Acta Crystallographica, Section E'
_journal_year     2011
_journal_volume     67
_journal_issue      9
_journal_page_first     o2283
_journal_page_last     o2284
_journal_paper_category     QO
_journal_coeditor_code     HG5075
_publ_contact_author_name     ' Edward RT Tiekink '
_publ_contact_author_address
;
Department of Chemistry, University of Malaya,
50603 Kuala Lumpur, Malaysia
;
_publ_contact_author_email
;
edward.tiekink@gmail.com
;
_publ_contact_author_fax     ' +60 3 7967 4193 '
_publ_contact_author_phone     ' +60 3 7967 6775 '
_publ_section_title
;
(2<i>E</i>)-1-(2,4-Dimethylquinolin-3-yl)-3-(thiophen-2-yl)prop-2-en-1-one
;
_publ_section_title_footnote
;
 Additional correspondence author, e-mail: juliebhavana@yahoo.co.in.
;
loop_
    _publ_author_name
    _publ_author_footnote
    _publ_author_address
    'R. Prasath' .
;
Department of Chemistry
BITS
Pilani -- K. K. Birla Goa Campus, Goa 403 726
India
;
    'P. Bhavana' .
;
Department of Chemistry
BITS
Pilani -- K. K. Birla Goa Campus, Goa 403 726
India
;
    'Ng, Seik Weng' .
;
Department of Chemistry, University of Malaya,
50603 Kuala Lumpur, Malaysia
and
Chemistry Department,
Faculty of Science,
King Abdulaziz University,
PO Box 80203 Jeddah,
Saudi Arabia
;
    'Tiekink, Edward R. T.' .
;
Department of Chemistry, University of Malaya,
50603 Kuala Lumpur, Malaysia
;
_publ_section_synopsis     .
data_I
_audit_creation_method     SHELXL-97
_chemical_name_systematic
;
(2<i>E</i>)-1-(2,4-Dimethylquinolin-3-yl)-3-(thiophen-2-yl)prop-2-en-1-one
;
_chemical_name_common     ?
_chemical_formula_moiety     'C18 H15 N O S'
_chemical_formula_sum     'C18 H15 N O S'
_chemical_formula_iupac     'C18 H15 N O S'
_chemical_formula_weight     293.37
_chemical_melting_point     ?
_symmetry_cell_setting     monoclinic
_symmetry_space_group_name_H-M     'P 21/n'
_symmetry_space_group_name_Hall     '-P 2yn'
loop_
    _symmetry_equiv_pos_as_xyz
    'x, y, z'
    '-x+1/2, y+1/2, -z+1/2'
    '-x, -y, -z'
    'x-1/2, -y-1/2, z-1/2'
_cell_length_a     10.4935(4)
_cell_length_b     23.8464(8)
_cell_length_c     11.5464(4)
_cell_angle_alpha     90.00
_cell_angle_beta     93.756(3)
_cell_angle_gamma     90.00
_cell_volume     2883.07(18)
_cell_formula_units_Z     8
_cell_measurement_reflns_used     4109
_cell_measurement_theta_min     2.5
_cell_measurement_theta_max     29.2
_cell_measurement_temperature     100(2)
_exptl_crystal_description     block
_exptl_crystal_colour     colourless
_exptl_crystal_size_max     0.25
_exptl_crystal_size_mid     0.20
_exptl_crystal_size_min     0.15
_exptl_crystal_density_diffrn     1.352
_exptl_crystal_density_meas     ?
_exptl_crystal_density_method     'not measured'
_exptl_crystal_F_000     1232
_exptl_absorpt_coefficient_mu     0.222
_exptl_absorpt_correction_type     multi-scan
_exptl_absorpt_process_details     '(CrysAlis PRO; Agilent, 2010)'
_exptl_absorpt_correction_T_min     0.9466
_exptl_absorpt_correction_T_max     0.9674
_exptl_special_details
;
;
_diffrn_ambient_temperature     100(2)
_diffrn_radiation_type     MoK\a
_diffrn_radiation_wavelength     0.71073
_diffrn_radiation_source     'SuperNova (Mo) X-ray Source'
_diffrn_radiation_monochromator     Mirror
_diffrn_measurement_device_type
                  'Agilent SuperNova Dual diffractometer with an Atlas detector'
_diffrn_measurement_method     \w
_diffrn_detector_area_resol_mean     10.4041
_diffrn_reflns_number     14916
_diffrn_reflns_av_R_equivalents     0.0397
_diffrn_reflns_av_sigmaI/netI     0.0616
_diffrn_reflns_theta_min     2.46
_diffrn_reflns_theta_max     27.50
_diffrn_reflns_theta_full     27.50
_diffrn_measured_fraction_theta_max     0.971
_diffrn_measured_fraction_theta_full     0.971
_diffrn_reflns_limit_h_min     -13
_diffrn_reflns_limit_h_max     13
_diffrn_reflns_limit_k_min     -30
_diffrn_reflns_limit_k_max     22
_diffrn_reflns_limit_l_min     -14
_diffrn_reflns_limit_l_max     11
_diffrn_standards_number     0
_diffrn_standards_interval_count     0
_diffrn_standards_interval_time     0
_diffrn_standards_decay_%     0
_refine_special_details
;
Refinement of <i>F</i>^2^ against ALL reflections. The weighted <i>R</i>-factor
<i>wR</i> and goodness of fit <i>S</i> are based on <i>F</i>^2^, conventional
<i>R</i>-factors <i>R</i> are based on <i>F</i>, with <i>F</i> set to zero for
negative <i>F</i>^2^. The threshold expression of <i>F</i>^2^ >
2\s(<i>F</i>^2^) is used only for calculating <i>R</i>-factors(gt) <i>etc</i>.
and is not relevant to the choice of reflections for refinement.
<i>R</i>-factors based on <i>F</i>^2^ are statistically about twice as large
as those based on <i>F</i>, and <i>R</i>- factors based on ALL data will be
even larger.
;
_reflns_number_total     6427
_reflns_number_gt     4075
_reflns_threshold_expression     I>2\s(I)
_refine_ls_structure_factor_coef     Fsqd
_refine_ls_matrix_type     full
_refine_ls_R_factor_all     0.0949
_refine_ls_R_factor_gt     0.0553
_refine_ls_wR_factor_gt     0.1327
_refine_ls_wR_factor_ref     0.1603
_refine_ls_goodness_of_fit_ref     1.027
_refine_ls_restrained_S_all     1.071
_refine_ls_number_reflns     6427
_refine_ls_number_parameters     409
_refine_ls_number_restraints     182
_refine_ls_hydrogen_treatment     constr
_refine_ls_weighting_scheme     calc
_refine_ls_weighting_details
         'calc w=1/[\s^2^(Fo^2^)+(0.0713P)^2^+0.2990P] where P=(Fo^2^+2Fc^2^)/3'
_atom_sites_solution_hydrogens     geom
_atom_sites_solution_primary     direct
_atom_sites_solution_secondary     difmap
_refine_ls_shift/su_max     0.000
_refine_ls_shift/su_mean     0.000
_refine_diff_density_max     0.559
_refine_diff_density_min     -0.464
_refine_ls_extinction_method     none
_refine_ls_extinction_coef     ?
loop_
    _atom_type_symbol
    _atom_type_description
    _atom_type_scat_dispersion_real
    _atom_type_scat_dispersion_imag
    _atom_type_scat_source
    'C' 'C' 0.0033 0.0016
                         'International Tables Vol C Tables 4.2.6.8 and 6.1.1.4'
    'H' 'H' 0.0000 0.0000
                         'International Tables Vol C Tables 4.2.6.8 and 6.1.1.4'
    'N' 'N' 0.0061 0.0033
                         'International Tables Vol C Tables 4.2.6.8 and 6.1.1.4'
    'O' 'O' 0.0106 0.0060
                         'International Tables Vol C Tables 4.2.6.8 and 6.1.1.4'
    'S' 'S' 0.1246 0.1234
                         'International Tables Vol C Tables 4.2.6.8 and 6.1.1.4'
_computing_data_collection     'CrysAlis PRO (Agilent, 2010)'
_computing_cell_refinement     'CrysAlis PRO (Agilent, 2010)'
_computing_data_reduction     'CrysAlis PRO (Agilent, 2010)'
_computing_structure_solution     'SHELXS97 (Sheldrick, 2008)'
_computing_structure_refinement     'SHELXL97 (Sheldrick, 2008)'
_computing_molecular_graphics
;
ORTEP-3 (Farrugia, 1997), DIAMOND (Brandenburg, 2006) and Qmol
(Gans &
Shalloway, 2001)
;
_computing_publication_material     'publCIF (Westrip, 2010)'
loop_
    _atom_site_type_symbol
    _atom_site_label
    _atom_site_fract_x
    _atom_site_fract_y
    _atom_site_fract_z
    _atom_site_U_iso_or_equiv
    _atom_site_adp_type
    _atom_site_calc_flag
    _atom_site_refinement_flags
    _atom_site_occupancy
    _atom_site_symmetry_multiplicity
    _atom_site_disorder_assembly
    _atom_site_disorder_group
    S S1 0.30670(9) 0.05958(3) 0.34043(8) 0.0224(3) Uani d PDU 0.765(2) 1 A 1
    S S2 1.08225(8) 0.05541(3) 0.60970(7) 0.0228(3) Uani d PDU 0.814(2) 1 B 1
    S S1' 0.2891(5) 0.10382(16) 0.1135(4) 0.0224(3) Uani d PD 0.235(2) 1 A 2
    S S2' 1.1144(6) 0.10712(19) 0.8273(5) 0.0228(3) Uani d PD 0.186(2) 1 B 2
    O O1 0.83016(16) 0.07720(7) 0.36269(14) 0.0240(4) Uani d . 1 1 . .
    O O2 0.56274(16) 0.07794(7) 0.59472(14) 0.0259(4) Uani d . 1 1 . .
    N N1 0.87096(18) 0.13639(8) 0.00826(16) 0.0182(4) Uani d . 1 1 . .
    N N2 0.52776(18) 0.14083(8) 0.94581(16) 0.0181(4) Uani d . 1 1 . .
    C C1 0.1610(3) 0.06381(10) 0.2659(3) 0.0246(9) Uani d PDU 0.765(2) 1 A 1
    H H1 0.0835 0.0521 0.2965 0.029 Uiso calc PR 0.765(2) 1 A 1
    C C2 0.1682(4) 0.08583(10) 0.1576(3) 0.0284(9) Uani d PDU 0.765(2) 1 A 1
    H H2 0.0971 0.0912 0.1035 0.034 Uiso calc PR 0.765(2) 1 A 1
    C C3 0.2925(5) 0.09927(16) 0.1371(4) 0.0253(14) Uani d PDU 0.765(2) 1 A 1
    H H3 0.3144 0.1157 0.0661 0.030 Uiso calc PR 0.765(2) 1 A 1
    C C1' 0.1608(11) 0.0803(2) 0.1824(9) 0.0246(9) Uani d PD 0.235(2) 1 A 2
    H H1' 0.0755 0.0803 0.1492 0.029 Uiso calc PR 0.235(2) 1 A 2
    C C2' 0.1964(10) 0.0612(2) 0.2923(9) 0.0284(9) Uani d PD 0.235(2) 1 A 2
    H H2' 0.1379 0.0468 0.3442 0.034 Uiso calc PR 0.235(2) 1 A 2
    C C3' 0.3256(10) 0.0652(2) 0.3189(7) 0.0253(14) Uani d PD 0.235(2) 1 A 2
    H H3' 0.3678 0.0542 0.3906 0.030 Uiso calc PR 0.235(2) 1 A 2
    C C4 0.3847(2) 0.08728(9) 0.22700(19) 0.0194(5) Uani d D 1 1 . .
    C C5 0.5200(2) 0.09698(9) 0.22462(19) 0.0176(5) Uani d . 1 1 A .
    H H5 0.5482 0.1144 0.1569 0.021 Uiso calc R 1 1 . .
    C C6 0.6106(2) 0.08403(10) 0.3082(2) 0.0202(5) Uani d . 1 1 . .
    H H6 0.5863 0.0667 0.3776 0.024 Uiso calc R 1 1 A .
    C C7 0.7457(2) 0.09599(9) 0.29473(19) 0.0179(5) Uani d . 1 1 A .
    C C8 0.8360(2) 0.04453(10) 0.0864(2) 0.0245(6) Uani d . 1 1 . .
    H H8A 0.8668 0.0341 0.0111 0.037 Uiso calc R 1 1 . .
    H H8B 0.7505 0.0289 0.0934 0.037 Uiso calc R 1 1 . .
    H H8C 0.8944 0.0296 0.1487 0.037 Uiso calc R 1 1 . .
    C C9 0.8305(2) 0.10735(10) 0.09594(19) 0.0176(5) Uani d . 1 1 A .
    C C10 0.7826(2) 0.13304(9) 0.19578(19) 0.0173(5) Uani d . 1 1 . .
    C C11 0.7760(2) 0.19024(9) 0.20381(19) 0.0168(5) Uani d . 1 1 A .
    C C12 0.7250(2) 0.21978(10) 0.3063(2) 0.0202(5) Uani d . 1 1 . .
    H H12A 0.6995 0.1920 0.3628 0.030 Uiso calc R 1 1 A .
    H H12B 0.6507 0.2425 0.2802 0.030 Uiso calc R 1 1 . .
    H H12C 0.7915 0.2441 0.3426 0.030 Uiso calc R 1 1 . .
    C C13 0.8209(2) 0.22287(9) 0.11100(19) 0.0164(5) Uani d . 1 1 . .
    C C14 0.8211(2) 0.28242(10) 0.1100(2) 0.0204(5) Uani d . 1 1 A .
    H H14 0.7912 0.3024 0.1740 0.024 Uiso calc R 1 1 . .
    C C15 0.8636(2) 0.31132(10) 0.0179(2) 0.0221(5) Uani d . 1 1 . .
    H H15 0.8635 0.3512 0.0185 0.027 Uiso calc R 1 1 A .
    C C16 0.9074(2) 0.28255(10) -0.0774(2) 0.0213(5) Uani d . 1 1 A .
    H H16 0.9358 0.3030 -0.1415 0.026 Uiso calc R 1 1 . .
    C C17 0.9096(2) 0.22560(10) -0.0792(2) 0.0198(5) Uani d . 1 1 . .
    H H17 0.9405 0.2067 -0.1441 0.024 Uiso calc R 1 1 A .
    C C18 0.8664(2) 0.19410(9) 0.01481(19) 0.0162(5) Uani d . 1 1 A .
    C C19 1.2324(3) 0.06405(10) 0.6756(3) 0.0227(8) Uani d PDU 0.814(2) 1 B 1
    H H19 1.3088 0.0523 0.6429 0.027 Uiso calc PR 0.814(2) 1 B 1
    C C20 1.2283(3) 0.08988(9) 0.7808(3) 0.0262(8) Uani d PDU 0.814(2) 1 B 1
    H H20 1.3016 0.0983 0.8304 0.031 Uiso calc PR 0.814(2) 1 B 1
    C C21 1.1044(5) 0.10228(15) 0.8064(4) 0.0231(12) Uani d PDU 0.814(2) 1 B 1
    H H21 1.0851 0.1205 0.8763 0.028 Uiso calc PR 0.814(2) 1 B 1
    C C19' 1.2382(12) 0.0828(3) 0.7536(10) 0.0227(8) Uani d PD 0.186(2) 1 B 2
    H H19B 1.3253 0.0851 0.7812 0.027 Uiso calc PR 0.186(2) 1 B 2
    C C20' 1.1962(11) 0.0594(3) 0.6493(9) 0.0262(8) Uani d PD 0.186(2) 1 B 2
    H H20B 1.2514 0.0437 0.5959 0.031 Uiso calc PR 0.186(2) 1 B 2
    C C21' 1.0652(12) 0.0613(2) 0.6307(7) 0.0231(12) Uani d PD 0.186(2) 1 B 2
    H H21B 1.0189 0.0473 0.5633 0.028 Uiso calc PR 0.186(2) 1 B 2
    C C22 1.0104(2) 0.08626(9) 0.72294(19) 0.0186(5) Uani d D 1 1 . .
    C C23 0.8752(2) 0.09631(9) 0.7276(2) 0.0172(5) Uani d . 1 1 B .
    H H23 0.8484 0.1127 0.7970 0.021 Uiso calc R 1 1 . .
    C C24 0.7833(2) 0.08503(9) 0.6447(2) 0.0185(5) Uani d . 1 1 . .
    H H24 0.8061 0.0684 0.5742 0.022 Uiso calc R 1 1 B .
    C C25 0.6489(2) 0.09748(9) 0.6595(2) 0.0184(5) Uani d . 1 1 B .
    C C26 0.6714(2) 0.22170(10) 0.6441(2) 0.0211(5) Uani d . 1 1 . .
    H H26A 0.6954 0.1934 0.5880 0.032 Uiso calc R 1 1 . .
    H H26B 0.7465 0.2441 0.6692 0.032 Uiso calc R 1 1 . .
    H H26C 0.6054 0.2463 0.6078 0.032 Uiso calc R 1 1 . .
    C C27 0.6204(2) 0.19306(10) 0.74765(19) 0.0173(5) Uani d . 1 1 B .
    C C28 0.6142(2) 0.13577(9) 0.75760(19) 0.0160(5) Uani d . 1 1 . .
    C C29 0.5674(2) 0.11100(10) 0.85886(19) 0.0176(5) Uani d . 1 1 B .
    C C30 0.5630(2) 0.04845(9) 0.8706(2) 0.0239(6) Uani d . 1 1 . .
    H H30A 0.5345 0.0386 0.9471 0.036 Uiso calc R 1 1 B .
    H H30B 0.6484 0.0329 0.8623 0.036 Uiso calc R 1 1 . .
    H H30C 0.5033 0.0329 0.8101 0.036 Uiso calc R 1 1 . .
    C C31 0.5763(2) 0.22622(9) 0.84016(19) 0.0161(5) Uani d . 1 1 . .
    C C32 0.5758(2) 0.28574(10) 0.8390(2) 0.0201(5) Uani d . 1 1 B .
    H H32 0.6059 0.3052 0.7744 0.024 Uiso calc R 1 1 . .
    C C33 0.5327(2) 0.31534(10) 0.9295(2) 0.0233(6) Uani d . 1 1 . .
    H H33 0.5322 0.3552 0.9271 0.028 Uiso calc R 1 1 B .
    C C34 0.4888(2) 0.28715(10) 1.0269(2) 0.0227(6) Uani d . 1 1 B .
    H H34 0.4601 0.3081 1.0901 0.027 Uiso calc R 1 1 . .
    C C35 0.4877(2) 0.22986(10) 1.0305(2) 0.0203(5) Uani d . 1 1 . .
    H H35 0.4573 0.2112 1.0960 0.024 Uiso calc R 1 1 B .
    C C36 0.5314(2) 0.19812(9) 0.93734(19) 0.0163(5) Uani d . 1 1 B .
loop_
    _atom_site_aniso_label
    _atom_site_aniso_U_11
    _atom_site_aniso_U_22
    _atom_site_aniso_U_33
    _atom_site_aniso_U_12
    _atom_site_aniso_U_13
    _atom_site_aniso_U_23
    S1 0.0241(5) 0.0243(5) 0.0195(5) -0.0060(4) 0.0075(3) -0.0004(3)
    S2 0.0227(5) 0.0262(5) 0.0201(4) 0.0063(3) 0.0063(3) -0.0009(3)
    S1' 0.0241(5) 0.0243(5) 0.0195(5) -0.0060(4) 0.0075(3) -0.0004(3)
    S2' 0.0227(5) 0.0262(5) 0.0201(4) 0.0063(3) 0.0063(3) -0.0009(3)
    O1 0.0256(10) 0.0285(10) 0.0174(9) 0.0003(8) -0.0019(8) 0.0032(7)
    O2 0.0213(9) 0.0341(10) 0.0220(9) -0.0001(8) -0.0015(8) -0.0057(8)
    N1 0.0164(10) 0.0207(10) 0.0176(10) -0.0011(8) 0.0014(8) -0.0021(8)
    N2 0.0173(10) 0.0211(10) 0.0160(10) 0.0017(8) 0.0027(8) 0.0009(8)
    C1 0.0109(15) 0.0289(18) 0.034(2) -0.0063(14) 0.0056(16) -0.0078(16)
    C2 0.0205(18) 0.034(2) 0.031(2) -0.0014(15) 0.0037(16) 0.0022(16)
    C3 0.023(2) 0.035(2) 0.018(3) -0.0026(16) -0.0002(19) 0.0067(18)
    C1' 0.0109(15) 0.0289(18) 0.034(2) -0.0063(14) 0.0056(16) -0.0078(16)
    C2' 0.0205(18) 0.034(2) 0.031(2) -0.0014(15) 0.0037(16) 0.0022(16)
    C3' 0.023(2) 0.035(2) 0.018(3) -0.0026(16) -0.0002(19) 0.0067(18)
    C4 0.0207(13) 0.0170(12) 0.0211(13) -0.0017(10) 0.0062(10) -0.0041(10)
    C5 0.0215(13) 0.0170(11) 0.0151(11) -0.0038(10) 0.0071(10) -0.0024(9)
    C6 0.0235(13) 0.0211(12) 0.0168(12) -0.0040(10) 0.0064(10) -0.0020(10)
    C7 0.0234(13) 0.0170(12) 0.0136(11) -0.0003(10) 0.0034(10) -0.0026(9)
    C8 0.0302(14) 0.0206(13) 0.0234(13) -0.0020(11) 0.0065(11) -0.0035(10)
    C9 0.0172(12) 0.0215(12) 0.0141(11) -0.0014(10) -0.0005(10) -0.0014(9)
    C10 0.0129(12) 0.0242(12) 0.0147(11) -0.0028(10) 0.0008(9) 0.0007(9)
    C11 0.0112(11) 0.0236(12) 0.0157(11) -0.0009(10) 0.0003(9) -0.0030(10)
    C12 0.0203(13) 0.0225(12) 0.0183(12) 0.0009(10) 0.0053(10) -0.0037(10)
    C13 0.0114(11) 0.0202(12) 0.0173(12) 0.0001(9) -0.0009(9) -0.0010(9)
    C14 0.0161(12) 0.0215(13) 0.0234(13) 0.0018(10) 0.0002(10) -0.0043(10)
    C15 0.0189(13) 0.0192(12) 0.0279(14) 0.0017(10) -0.0009(11) 0.0047(10)
    C16 0.0169(13) 0.0269(13) 0.0202(13) -0.0002(10) 0.0016(10) 0.0074(10)
    C17 0.0167(12) 0.0260(13) 0.0168(12) -0.0005(10) 0.0030(10) 0.0001(10)
    C18 0.0108(11) 0.0218(12) 0.0159(12) -0.0025(10) -0.0003(9) 0.0000(9)
    C19 0.0129(15) 0.0265(17) 0.0296(19) 0.0053(13) 0.0086(14) 0.0095(14)
    C20 0.0179(16) 0.0256(16) 0.035(2) 0.0010(13) -0.0009(15) -0.0017(14)
    C21 0.024(2) 0.0246(19) 0.020(2) 0.0005(14) -0.0058(17) -0.0020(16)
    C19' 0.0129(15) 0.0265(17) 0.0296(19) 0.0053(13) 0.0086(14) 0.0095(14)
    C20' 0.0179(16) 0.0256(16) 0.035(2) 0.0010(13) -0.0009(15) -0.0017(14)
    C21' 0.024(2) 0.0246(19) 0.020(2) 0.0005(14) -0.0058(17) -0.0020(16)
    C22 0.0215(13) 0.0156(11) 0.0192(12) 0.0012(10) 0.0052(10) 0.0023(9)
    C23 0.0202(13) 0.0155(11) 0.0164(12) -0.0013(10) 0.0059(10) 0.0014(9)
    C24 0.0197(13) 0.0208(12) 0.0154(12) 0.0019(10) 0.0038(10) 0.0001(10)
    C25 0.0200(13) 0.0197(12) 0.0155(12) 0.0002(10) 0.0025(10) 0.0031(9)
    C26 0.0209(13) 0.0250(13) 0.0179(12) -0.0004(10) 0.0043(10) 0.0030(10)
    C27 0.0119(12) 0.0227(12) 0.0171(12) -0.0015(10) -0.0001(9) 0.0032(10)
    C28 0.0114(11) 0.0228(12) 0.0141(11) 0.0039(9) 0.0016(9) -0.0001(9)
    C29 0.0143(12) 0.0218(12) 0.0168(12) 0.0016(10) 0.0012(9) 0.0023(10)
    C30 0.0313(14) 0.0176(12) 0.0232(13) 0.0005(11) 0.0064(11) 0.0031(10)
    C31 0.0108(11) 0.0196(12) 0.0180(12) 0.0007(9) 0.0017(9) -0.0009(9)
    C32 0.0178(13) 0.0209(12) 0.0216(13) -0.0017(10) 0.0013(10) 0.0032(10)
    C33 0.0179(13) 0.0189(12) 0.0330(15) 0.0002(10) 0.0011(11) -0.0040(11)
    C34 0.0179(13) 0.0265(13) 0.0237(13) 0.0011(10) 0.0016(10) -0.0090(11)
    C35 0.0167(12) 0.0250(13) 0.0195(13) 0.0024(10) 0.0027(10) -0.0010(10)
    C36 0.0109(11) 0.0218(12) 0.0163(12) 0.0010(9) 0.0011(9) 0.0003(10)
_geom_special_details
;
All s.u.'s (except the s.u. in the dihedral angle between two l.s. planes) are
estimated using the full covariance matrix. The cell s.u.'s are taken into
account individually in the estimation of s.u.'s in distances, angles and
torsion angles; correlations between s.u.'s in cell parameters are only used
when they are defined by crystal symmetry. An approximate (isotropic)
treatment of cell s.u.'s is used for estimating s.u.'s involving l.s. planes.
;
loop_
    _geom_bond_atom_site_label_1
    _geom_bond_atom_site_label_2
    _geom_bond_site_symmetry_2
    _geom_bond_distance
    _geom_bond_publ_flag
    S1 C1 . 1.708(3) ?
    S1 C4 . 1.721(2) ?
    S2 C22 . 1.717(2) ?
    S2 C19 . 1.717(3) ?
    S1' C4 . 1.646(5) ?
    S1' C1' . 1.704(8) ?
    S2' C22 . 1.649(6) ?
    S2' C19' . 1.700(8) ?
    O1 C7 . 1.229(3) ?
    O2 C25 . 1.227(3) ?
    N1 C9 . 1.319(3) ?
    N1 C18 . 1.379(3) ?
    N2 C29 . 1.320(3) ?
    N2 C36 . 1.370(3) ?
    C1 C2 . 1.362(4) ?
    C1 H1 . 0.9500 ?
    C2 C3 . 1.379(5) ?
    C2 H2 . 0.9500 ?
    C3 C4 . 1.401(5) ?
    C3 H3 . 0.9500 ?
    C1' C2' . 1.377(8) ?
    C1' H1' . 0.9500 ?
    C2' C3' . 1.373(8) ?
    C2' H2' . 0.9500 ?
    C3' C4 . 1.369(7) ?
    C3' H3' . 0.9500 ?
    C4 C5 . 1.440(3) ?
    C5 C6 . 1.345(3) ?
    C5 H5 . 0.9500 ?
    C6 C7 . 1.465(3) ?
    C6 H6 . 0.9500 ?
    C7 C10 . 1.515(3) ?
    C8 C9 . 1.503(3) ?
    C8 H8A . 0.9800 ?
    C8 H8B . 0.9800 ?
    C8 H8C . 0.9800 ?
    C9 C10 . 1.426(3) ?
    C10 C11 . 1.369(3) ?
    C11 C13 . 1.429(3) ?
    C11 C12 . 1.505(3) ?
    C12 H12A . 0.9800 ?
    C12 H12B . 0.9800 ?
    C12 H12C . 0.9800 ?
    C13 C18 . 1.415(3) ?
    C13 C14 . 1.420(3) ?
    C14 C15 . 1.367(3) ?
    C14 H14 . 0.9500 ?
    C15 C16 . 1.399(3) ?
    C15 H15 . 0.9500 ?
    C16 C17 . 1.358(3) ?
    C16 H16 . 0.9500 ?
    C17 C18 . 1.418(3) ?
    C17 H17 . 0.9500 ?
    C19 C20 . 1.365(4) ?
    C19 H19 . 0.9500 ?
    C20 C21 . 1.384(5) ?
    C20 H20 . 0.9500 ?
    C21 C22 . 1.387(4) ?
    C21 H21 . 0.9500 ?
    C19' C20' . 1.374(8) ?
    C19' H19B . 0.9500 ?
    C20' C21' . 1.379(8) ?
    C20' H20B . 0.9500 ?
    C21' C22 . 1.378(7) ?
    C21' H21B . 0.9500 ?
    C22 C23 . 1.443(3) ?
    C23 C24 . 1.341(3) ?
    C23 H23 . 0.9500 ?
    C24 C25 . 1.461(3) ?
    C24 H24 . 0.9500 ?
    C25 C28 . 1.517(3) ?
    C26 C27 . 1.505(3) ?
    C26 H26A . 0.9800 ?
    C26 H26B . 0.9800 ?
    C26 H26C . 0.9800 ?
    C27 C28 . 1.373(3) ?
    C27 C31 . 1.430(3) ?
    C28 C29 . 1.426(3) ?
    C29 C30 . 1.499(3) ?
    C30 H30A . 0.9800 ?
    C30 H30B . 0.9800 ?
    C30 H30C . 0.9800 ?
    C31 C36 . 1.414(3) ?
    C31 C32 . 1.420(3) ?
    C32 C33 . 1.362(3) ?
    C32 H32 . 0.9500 ?
    C33 C34 . 1.413(3) ?
    C33 H33 . 0.9500 ?
    C34 C35 . 1.367(3) ?
    C34 H34 . 0.9500 ?
    C35 C36 . 1.416(3) ?
    C35 H35 . 0.9500 ?
loop_
    _geom_angle_atom_site_label_1
    _geom_angle_atom_site_label_2
    _geom_angle_atom_site_label_3
    _geom_angle_site_symmetry_1
    _geom_angle_site_symmetry_3
    _geom_angle
    _geom_angle_publ_flag
    C1 S1 C4 . . 92.77(15) ?
    C22 S2 C19 . . 92.72(14) ?
    C4 S1' C1' . . 90.5(5) ?
    C22 S2' C19' . . 91.3(5) ?
    C9 N1 C18 . . 117.9(2) ?
    C29 N2 C36 . . 118.1(2) ?
    C2 C1 S1 . . 112.5(3) ?
    C2 C1 H1 . . 123.7 ?
    S1 C1 H1 . . 123.7 ?
    C1 C2 C3 . . 110.9(3) ?
    C1 C2 H2 . . 124.5 ?
    C3 C2 H2 . . 124.5 ?
    C2 C3 C4 . . 116.1(4) ?
    C2 C3 H3 . . 121.9 ?
    C4 C3 H3 . . 121.9 ?
    C2' C1' S1' . . 111.3(8) ?
    C2' C1' H1' . . 124.3 ?
    S1' C1' H1' . . 124.3 ?
    C3' C2' C1' . . 112.8(7) ?
    C3' C2' H2' . . 123.6 ?
    C1' C2' H2' . . 123.6 ?
    C2' C3' C4 . . 110.2(6) ?
    C2' C3' H3' . . 124.9 ?
    C4 C3' H3' . . 124.9 ?
    C3 C4 C3' . . 109.1(6) ?
    C3 C4 C5 . . 125.9(3) ?
    C3' C4 C5 . . 125.0(5) ?
    C3 C4 S1' . . 6.1(4) ?
    C3' C4 S1' . . 115.2(5) ?
    C5 C4 S1' . . 119.8(3) ?
    C3 C4 S1 . . 107.6(3) ?
    C3' C4 S1 . . 1.5(5) ?
    C5 C4 S1 . . 126.48(17) ?
    S1' C4 S1 . . 113.7(2) ?
    C6 C5 C4 . . 126.9(2) ?
    C6 C5 H5 . . 116.6 ?
    C4 C5 H5 . . 116.6 ?
    C5 C6 C7 . . 121.5(2) ?
    C5 C6 H6 . . 119.3 ?
    C7 C6 H6 . . 119.3 ?
    O1 C7 C6 . . 121.6(2) ?
    O1 C7 C10 . . 119.0(2) ?
    C6 C7 C10 . . 119.41(19) ?
    C9 C8 H8A . . 109.5 ?
    C9 C8 H8B . . 109.5 ?
    H8A C8 H8B . . 109.5 ?
    C9 C8 H8C . . 109.5 ?
    H8A C8 H8C . . 109.5 ?
    H8B C8 H8C . . 109.5 ?
    N1 C9 C10 . . 122.9(2) ?
    N1 C9 C8 . . 116.8(2) ?
    C10 C9 C8 . . 120.3(2) ?
    C11 C10 C9 . . 120.3(2) ?
    C11 C10 C7 . . 120.9(2) ?
    C9 C10 C7 . . 118.7(2) ?
    C10 C11 C13 . . 118.1(2) ?
    C10 C11 C12 . . 122.8(2) ?
    C13 C11 C12 . . 119.1(2) ?
    C11 C12 H12A . . 109.5 ?
    C11 C12 H12B . . 109.5 ?
    H12A C12 H12B . . 109.5 ?
    C11 C12 H12C . . 109.5 ?
    H12A C12 H12C . . 109.5 ?
    H12B C12 H12C . . 109.5 ?
    C18 C13 C14 . . 118.5(2) ?
    C18 C13 C11 . . 118.0(2) ?
    C14 C13 C11 . . 123.5(2) ?
    C15 C14 C13 . . 120.7(2) ?
    C15 C14 H14 . . 119.6 ?
    C13 C14 H14 . . 119.6 ?
    C14 C15 C16 . . 120.4(2) ?
    C14 C15 H15 . . 119.8 ?
    C16 C15 H15 . . 119.8 ?
    C17 C16 C15 . . 120.6(2) ?
    C17 C16 H16 . . 119.7 ?
    C15 C16 H16 . . 119.7 ?
    C16 C17 C18 . . 120.8(2) ?
    C16 C17 H17 . . 119.6 ?
    C18 C17 H17 . . 119.6 ?
    N1 C18 C13 . . 122.8(2) ?
    N1 C18 C17 . . 118.2(2) ?
    C13 C18 C17 . . 119.0(2) ?
    C20 C19 S2 . . 111.5(2) ?
    C20 C19 H19 . . 124.2 ?
    S2 C19 H19 . . 124.2 ?
    C19 C20 C21 . . 111.8(3) ?
    C19 C20 H20 . . 124.1 ?
    C21 C20 H20 . . 124.1 ?
    C22 C21 C20 . . 115.3(4) ?
    C22 C21 H21 . . 122.3 ?
    C20 C21 H21 . . 122.3 ?
    C20' C19' S2' . . 111.5(8) ?
    C20' C19' H19B . . 124.3 ?
    S2' C19' H19B . . 124.3 ?
    C19' C20' C21' . . 112.5(7) ?
    C19' C20' H20B . . 123.8 ?
    C21' C20' H20B . . 123.8 ?
    C20' C21' C22 . . 110.8(6) ?
    C20' C21' H21B . . 124.6 ?
    C22 C21' H21B . . 124.6 ?
    C21 C22 C21' . . 110.0(6) ?
    C21 C22 C23 . . 125.8(3) ?
    C21' C22 C23 . . 124.2(6) ?
    C21 C22 S2' . . 3.9(4) ?
    C21' C22 S2' . . 113.9(5) ?
    C23 C22 S2' . . 121.9(3) ?
    C21 C22 S2 . . 108.6(3) ?
    C21' C22 S2 . . 1.4(5) ?
    C23 C22 S2 . . 125.55(17) ?
    S2' C22 S2 . . 112.5(3) ?
    C24 C23 C22 . . 127.1(2) ?
    C24 C23 H23 . . 116.5 ?
    C22 C23 H23 . . 116.5 ?
    C23 C24 C25 . . 122.0(2) ?
    C23 C24 H24 . . 119.0 ?
    C25 C24 H24 . . 119.0 ?
    O2 C25 C24 . . 122.0(2) ?
    O2 C25 C28 . . 118.7(2) ?
    C24 C25 C28 . . 119.36(19) ?
    C27 C26 H26A . . 109.5 ?
    C27 C26 H26B . . 109.5 ?
    H26A C26 H26B . . 109.5 ?
    C27 C26 H26C . . 109.5 ?
    H26A C26 H26C . . 109.5 ?
    H26B C26 H26C . . 109.5 ?
    C28 C27 C31 . . 117.9(2) ?
    C28 C27 C26 . . 122.6(2) ?
    C31 C27 C26 . . 119.4(2) ?
    C27 C28 C29 . . 120.1(2) ?
    C27 C28 C25 . . 121.4(2) ?
    C29 C28 C25 . . 118.4(2) ?
    N2 C29 C28 . . 122.9(2) ?
    N2 C29 C30 . . 117.0(2) ?
    C28 C29 C30 . . 120.1(2) ?
    C29 C30 H30A . . 109.5 ?
    C29 C30 H30B . . 109.5 ?
    H30A C30 H30B . . 109.5 ?
    C29 C30 H30C . . 109.5 ?
    H30A C30 H30C . . 109.5 ?
    H30B C30 H30C . . 109.5 ?
    C36 C31 C32 . . 118.7(2) ?
    C36 C31 C27 . . 118.2(2) ?
    C32 C31 C27 . . 123.2(2) ?
    C33 C32 C31 . . 120.8(2) ?
    C33 C32 H32 . . 119.6 ?
    C31 C32 H32 . . 119.6 ?
    C32 C33 C34 . . 120.4(2) ?
    C32 C33 H33 . . 119.8 ?
    C34 C33 H33 . . 119.8 ?
    C35 C34 C33 . . 120.3(2) ?
    C35 C34 H34 . . 119.9 ?
    C33 C34 H34 . . 119.9 ?
    C34 C35 C36 . . 120.5(2) ?
    C34 C35 H35 . . 119.8 ?
    C36 C35 H35 . . 119.8 ?
    N2 C36 C31 . . 122.8(2) ?
    N2 C36 C35 . . 117.8(2) ?
    C31 C36 C35 . . 119.4(2) ?
loop_
    _geom_torsion_atom_site_label_1
    _geom_torsion_atom_site_label_2
    _geom_torsion_atom_site_label_3
    _geom_torsion_atom_site_label_4
    _geom_torsion_site_symmetry_1
    _geom_torsion_site_symmetry_2
    _geom_torsion_site_symmetry_3
    _geom_torsion_site_symmetry_4
    _geom_torsion
    _geom_torsion_publ_flag
    C4 S1 C1 C2 . . . . -0.36(11) ?
    S1 C1 C2 C3 . . . . -0.33(19) ?
    C1 C2 C3 C4 . . . . 1.1(3) ?
    C4 S1' C1' C2' . . . . 1.0(4) ?
    S1' C1' C2' C3' . . . . -0.7(6) ?
    C1' C2' C3' C4 . . . . -0.2(6) ?
    C2 C3 C4 C3' . . . . -1.4(4) ?
    C2 C3 C4 C5 . . . . 179.2(2) ?
    C2 C3 C4 S1 . . . . -1.3(3) ?
    C2' C3' C4 C3 . . . . 0.9(5) ?
    C2' C3' C4 C5 . . . . -179.6(3) ?
    C2' C3' C4 S1' . . . . 1.0(5) ?
    C2' C3' C4 S1 . . . . -1(8) ?
    C1' S1' C4 C3 . . . . -1(2) ?
    C1' S1' C4 C3' . . . . -1.2(4) ?
    C1' S1' C4 C5 . . . . 179.4(2) ?
    C1' S1' C4 S1 . . . . -1.1(3) ?
    C1 S1 C4 C3 . . . . 0.9(2) ?
    C1 S1 C4 C5 . . . . -179.6(2) ?
    C1 S1 C4 S1' . . . . 0.96(18) ?
    C3 C4 C5 C6 . . . . -177.5(3) ?
    C3' C4 C5 C6 . . . . 3.1(4) ?
    S1' C4 C5 C6 . . . . -177.5(2) ?
    S1 C4 C5 C6 . . . . 3.1(4) ?
    C4 C5 C6 C7 . . . . 179.7(2) ?
    C5 C6 C7 O1 . . . . -169.4(2) ?
    C5 C6 C7 C10 . . . . 11.5(3) ?
    C18 N1 C9 C10 . . . . 0.1(3) ?
    C18 N1 C9 C8 . . . . 179.80(19) ?
    N1 C9 C10 C11 . . . . 0.5(3) ?
    C8 C9 C10 C11 . . . . -179.1(2) ?
    N1 C9 C10 C7 . . . . -176.5(2) ?
    C8 C9 C10 C7 . . . . 3.9(3) ?
    O1 C7 C10 C11 . . . . -98.3(3) ?
    C6 C7 C10 C11 . . . . 80.8(3) ?
    O1 C7 C10 C9 . . . . 78.7(3) ?
    C6 C7 C10 C9 . . . . -102.2(3) ?
    C9 C10 C11 C13 . . . . -1.4(3) ?
    C7 C10 C11 C13 . . . . 175.53(19) ?
    C9 C10 C11 C12 . . . . 179.3(2) ?
    C7 C10 C11 C12 . . . . -3.8(3) ?
    C10 C11 C13 C18 . . . . 1.7(3) ?
    C12 C11 C13 C18 . . . . -178.99(19) ?
    C10 C11 C13 C14 . . . . -178.9(2) ?
    C12 C11 C13 C14 . . . . 0.4(3) ?
    C18 C13 C14 C15 . . . . 0.3(3) ?
    C11 C13 C14 C15 . . . . -179.1(2) ?
    C13 C14 C15 C16 . . . . 0.3(3) ?
    C14 C15 C16 C17 . . . . -0.8(3) ?
    C15 C16 C17 C18 . . . . 0.7(3) ?
    C9 N1 C18 C13 . . . . 0.2(3) ?
    C9 N1 C18 C17 . . . . -179.94(19) ?
    C14 C13 C18 N1 . . . . 179.5(2) ?
    C11 C13 C18 N1 . . . . -1.1(3) ?
    C14 C13 C18 C17 . . . . -0.4(3) ?
    C11 C13 C18 C17 . . . . 179.03(19) ?
    C16 C17 C18 N1 . . . . -180.0(2) ?
    C16 C17 C18 C13 . . . . -0.1(3) ?
    C22 S2 C19 C20 . . . . -0.20(10) ?
    S2 C19 C20 C21 . . . . -0.04(19) ?
    C19 C20 C21 C22 . . . . 0.3(3) ?
    C22 S2' C19' C20' . . . . 0.5(4) ?
    S2' C19' C20' C21' . . . . -0.2(6) ?
    C19' C20' C21' C22 . . . . -0.3(6) ?
    C20 C21 C22 C21' . . . . -0.5(4) ?
    C20 C21 C22 C23 . . . . -177.6(2) ?
    C20 C21 C22 S2 . . . . -0.5(3) ?
    C20' C21' C22 C21 . . . . 0.4(5) ?
    C20' C21' C22 C23 . . . . 177.6(3) ?
    C20' C21' C22 S2' . . . . 0.6(5) ?
    C20' C21' C22 S2 . . . . -1(8) ?
    C19' S2' C22 C21 . . . . 2(4) ?
    C19' S2' C22 C21' . . . . -0.6(4) ?
    C19' S2' C22 C23 . . . . -177.7(2) ?
    C19' S2' C22 S2 . . . . -0.6(3) ?
    C19 S2 C22 C21 . . . . 0.38(19) ?
    C19 S2 C22 C23 . . . . 177.5(2) ?
    C19 S2 C22 S2' . . . . 0.55(19) ?
    C21 C22 C23 C24 . . . . 174.7(3) ?
    C21' C22 C23 C24 . . . . -2.0(4) ?
    S2' C22 C23 C24 . . . . 174.8(2) ?
    S2 C22 C23 C24 . . . . -2.0(3) ?
    C22 C23 C24 C25 . . . . -179.7(2) ?
    C23 C24 C25 O2 . . . . -165.9(2) ?
    C23 C24 C25 C28 . . . . 14.3(3) ?
    C31 C27 C28 C29 . . . . -1.2(3) ?
    C26 C27 C28 C29 . . . . 178.7(2) ?
    C31 C27 C28 C25 . . . . 175.06(19) ?
    C26 C27 C28 C25 . . . . -5.0(3) ?
    O2 C25 C28 C27 . . . . -98.7(3) ?
    C24 C25 C28 C27 . . . . 81.1(3) ?
    O2 C25 C28 C29 . . . . 77.7(3) ?
    C24 C25 C28 C29 . . . . -102.5(3) ?
    C36 N2 C29 C28 . . . . 0.4(3) ?
    C36 N2 C29 C30 . . . . 179.72(19) ?
    C27 C28 C29 N2 . . . . 0.4(3) ?
    C25 C28 C29 N2 . . . . -176.0(2) ?
    C27 C28 C29 C30 . . . . -178.8(2) ?
    C25 C28 C29 C30 . . . . 4.7(3) ?
    C28 C27 C31 C36 . . . . 1.2(3) ?
    C26 C27 C31 C36 . . . . -178.75(19) ?
    C28 C27 C31 C32 . . . . -178.9(2) ?
    C26 C27 C31 C32 . . . . 1.2(3) ?
    C36 C31 C32 C33 . . . . -0.1(3) ?
    C27 C31 C32 C33 . . . . 180.0(2) ?
    C31 C32 C33 C34 . . . . 0.6(3) ?
    C32 C33 C34 C35 . . . . -0.9(3) ?
    C33 C34 C35 C36 . . . . 0.6(3) ?
    C29 N2 C36 C31 . . . . -0.4(3) ?
    C29 N2 C36 C35 . . . . 179.47(19) ?
    C32 C31 C36 N2 . . . . 179.7(2) ?
    C27 C31 C36 N2 . . . . -0.4(3) ?
    C32 C31 C36 C35 . . . . -0.2(3) ?
    C27 C31 C36 C35 . . . . 179.71(19) ?
    C34 C35 C36 N2 . . . . -179.9(2) ?
    C34 C35 C36 C31 . . . . 0.0(3) ?
loop_
    _geom_hbond_atom_site_label_D
    _geom_hbond_atom_site_label_H
    _geom_hbond_atom_site_label_A
    _geom_hbond_site_symmetry_A
    _geom_hbond_distance_DH
    _geom_hbond_distance_HA
    _geom_hbond_distance_DA
    _geom_hbond_angle_DHA
    C5 H5 N2 1_554 0.95 2.51 3.391(3) 154
    C6 H6 O2 . 0.95 2.55 3.382(3) 146
    C23 H23 N1 1_556 0.95 2.50 3.382(3) 154
    C24 H24 O1 . 0.95 2.48 3.330(3) 149
    C12 H12c Cg1 4_554 0.98 2.67 142 3.499(2)
    C26 H26c Cg2 4_455 0.98 2.67 143 3.503(2)
