# Supplementary material for: (2E)-1-(2,4-Dimethyl­quinolin-3-yl)-3-(thio­phen-2-yl)prop-2-en-1-one
Source: Acta Crystallogr Sect E Struct Rep Online. 2011 Aug 11;67(Pt 9):o2283–4. doi: 10.1107/S1600536811031485 (PMC3200943; doi:10.1107/S1600536811031485)
Supplement: Supplementary file 2 [file e-67-o2283-Isup2.hkl]

#
# h,k,l, Fc-squared, Fo-squared, sigma(Fo-squared) and status flag
#
data_I
_shelx_title '  P21/n'
_shelx_refln_list_code          4
_shelx_F_calc_maximum      359.13
_exptl_crystal_F_000      1232.00
_reflns_d_resolution_high  0.7696
 
loop_
 _symmetry_equiv_pos_as_xyz
 'x, y, z'
 '-x+1/2, y+1/2, -z+1/2'
 '-x, -y, -z'
 'x-1/2, -y-1/2, z-1/2'
 
_cell_length_a    10.4935
_cell_length_b    23.8464
_cell_length_c    11.5464
_cell_angle_alpha  90.000
_cell_angle_beta   93.756
_cell_angle_gamma  90.000
 
_shelx_F_squared_multiplier     1.000
 
loop_
 _refln_index_h
 _refln_index_k
 _refln_index_l
 _refln_F_squared_calc
 _refln_F_squared_meas
 _refln_F_squared_sigma
 _refln_observed_status
   2   0   0      937.85      742.89     37.53 o
   4   0   0     3785.68     3662.70    120.38 o
   6   0   0        4.95        3.74      8.11 o
   8   0   0      188.90      196.70     43.18 o
  10   0   0      718.09      570.18     80.61 o
  12   0   0       98.85      107.70     42.39 o
   2   1   0        5.11        7.47      4.05 o
   3   1   0     5063.78     5103.25     84.92 o
   4   1   0    18272.46    20380.98    160.41 o
   5   1   0       18.50        1.59      3.98 o
   6   1   0      226.66      236.35     19.05 o
   7   1   0      208.38      180.17     18.75 o
   8   1   0       34.63       23.58     16.21 o
   9   1   0       23.57       11.78     10.96 o
  10   1   0       12.12       14.17     15.72 o
  11   1   0       24.07        3.39     13.87 o
  12   1   0       60.44       53.95     24.75 o
  13   1   0     1053.78     1109.66     92.57 o
   1   2   0     5947.34     5887.51     86.77 o
   2   2   0     4877.86     4559.48     55.21 o
   3   2   0     2530.92     2419.33     47.83 o
   4   2   0      194.01      215.32     17.77 o
   5   2   0        0.15       -1.99      5.84 o
   6   2   0       60.53       62.11     10.18 o
   7   2   0       48.51       35.58     11.16 o
   8   2   0      769.76      825.57     47.63 o
   9   2   0     2067.46     2317.89     86.81 o
  10   2   0        7.25        3.31     12.68 o
  11   2   0       24.41       43.65     19.54 o
  12   2   0       16.06       26.01     14.03 o
  13   2   0      117.56      132.21     33.39 o
   1   3   0     1725.04     1364.20     63.82 o
   2   3   0     4066.16     3470.86     58.28 o
   3   3   0       47.99       53.48      7.67 o
   4   3   0    23664.82    25980.76    178.83 o
   5   3   0      215.71      215.24     18.70 o
   6   3   0       73.05       49.53     12.10 o
   7   3   0       12.77       13.06      7.30 o
   8   3   0        0.04       11.60     12.55 o
   9   3   0       40.15       56.35     19.32 o
  10   3   0       37.73       46.36     23.80 o
  11   3   0       50.13       76.65     27.97 o
  12   3   0        4.13       87.58     29.57 o
  13   3   0        7.37       16.23     19.87 o
   0   4   0    15214.39    14799.76    137.51 o
   1   4   0    11427.30    11198.75     90.50 o
   2   4   0     1397.06     1232.33     22.70 o
   3   4   0     2343.82     2089.75     39.19 o
   4   4   0      239.33      218.85     17.29 o
   5   4   0       32.47       23.28      7.12 o
   6   4   0        1.57        7.38      6.90 o
   7   4   0      205.01      191.19     19.01 o
   8   4   0     1360.30     1356.26     60.05 o
   9   4   0      656.71      667.50     55.68 o
  10   4   0       38.44       35.42     12.12 o
  11   4   0      716.24      732.76     68.45 o
  12   4   0     1103.04     1082.98     87.84 o
  13   4   0       24.19       39.85     21.89 o
   1   5   0       15.36       16.65     10.12 o
   2   5   0      747.27      744.71     22.45 o
   3   5   0     6296.57     6290.31     68.88 o
   4   5   0     3082.42     3316.17     53.36 o
   5   5   0      156.02      147.45     12.60 o
   6   5   0      115.05      119.15     13.14 o
   7   5   0      609.65      641.45     33.92 o
   8   5   0     1005.87     1000.18     52.05 o
   9   5   0       11.55        2.14     11.58 o
  10   5   0       60.53       33.74     15.38 o
  11   5   0       27.97       30.16     13.37 o
  12   5   0     2267.84     2197.16    123.43 o
  13   5   0       24.57       15.01     25.19 o
   0   6   0   128976.99   124578.06    777.40 o
   1   6   0     1151.64     1157.75     37.58 o
   2   6   0     3940.88     3830.23     60.91 o
   3   6   0     1309.59     1282.56     29.30 o
   4   6   0      191.53      177.28     12.74 o
   5   6   0       33.18       28.03      6.02 o
   6   6   0       32.73       31.84      7.68 o
   7   6   0       23.16        9.76      7.98 o
   8   6   0     1046.43     1193.24     55.93 o
   9   6   0      248.12      198.62     24.52 o
  10   6   0      541.75      609.72     56.14 o
  11   6   0        7.90       32.22     22.11 o
  12   6   0     1226.67     1081.34     86.97 o
  13   6   0       27.92       -2.52     33.78 o
   1   7   0       44.56       57.05     10.15 o
   2   7   0       76.20       60.07      7.47 o
   3   7   0      429.20      442.14     20.72 o
   4   7   0       80.13       66.69      8.29 o
   5   7   0        0.38        4.13      4.97 o
   6   7   0      452.73      459.53     24.88 o
   7   7   0      128.87      110.60     13.77 o
   8   7   0      106.06       99.09     18.33 o
   9   7   0        3.59       -2.20     10.05 o
  10   7   0        8.25        1.30     12.28 o
  11   7   0       93.07       91.10     27.19 o
  12   7   0      107.60       93.68     23.09 o
  13   7   0      580.96      635.29    109.57 o
   0   8   0    29191.00    29143.13    195.23 o
   1   8   0     1297.49     1264.73     34.71 o
   2   8   0      296.37      343.41     14.41 o
   3   8   0       25.54       28.57      6.44 o
   4   8   0       74.99       77.20     10.55 o
   5   8   0       51.04       47.56      7.98 o
   6   8   0        8.63       17.88      7.59 o
   7   8   0      239.48      170.31     30.52 o
   8   8   0      901.34      898.37     48.49 o
   9   8   0        1.24        1.19      9.10 o
  10   8   0        6.85        1.93     22.92 o
  11   8   0      490.00      500.37     52.82 o
  12   8   0       13.97       32.74     12.44 o
  13   8   0        5.93      -34.70     32.33 o
   1   9   0     1467.20     1343.49     38.20 o
   2   9   0       51.85       54.99      9.06 o
   3   9   0       20.33       17.91      6.67 o
   4   9   0     1090.21     1155.82     38.26 o
   5   9   0       24.50       34.10      7.04 o
   6   9   0       19.60       34.32      8.16 o
   7   9   0      369.23      314.51     27.02 o
   8   9   0      106.48      126.22     19.63 o
   9   9   0       14.84       21.46     10.66 o
  10   9   0        4.47       36.95     17.92 o
  11   9   0        7.26       15.29     17.80 o
  12   9   0        1.37       71.28     26.45 o
  13   9   0      817.45      885.15    134.51 o
   0  10   0    13199.23    14819.34    354.32 o
   1  10   0     5578.10     6033.98     84.04 o
   2  10   0       76.49       93.21     12.15 o
   3  10   0        0.24        5.90      5.16 o
   4  10   0        1.26        2.70      6.43 o
   5  10   0       15.98        7.48      6.66 o
   6  10   0       63.24       90.36     13.16 o
   7  10   0      134.47      134.96     17.87 o
   8  10   0     2103.97     2201.43     75.34 o
   9  10   0        8.60        7.22     11.10 o
  10  10   0       59.70       67.16     21.08 o
  11  10   0        0.59       -6.90     12.96 o
  12  10   0      230.24      185.72     57.57 o
   1  11   0       29.50       46.56      9.66 o
   2  11   0      461.10      523.71     27.55 o
   3  11   0       86.26      102.98     13.14 o
   4  11   0       99.40       55.45     10.85 o
   5  11   0     2726.30     2886.28     61.10 o
   6  11   0       19.96       33.30     14.79 o
   7  11   0       23.11       22.55     11.03 o
   8  11   0       33.49       46.23     34.93 o
   9  11   0        1.73        8.09     32.23 o
  10  11   0        8.41       12.50     17.40 o
  11  11   0        5.04        9.25     17.31 o
  12  11   0      169.24      149.53     46.25 o
   0  12   0     2176.16     2948.22     76.27 o
   1  12   0      710.49      767.54     32.71 o
   2  12   0      743.14      780.61     32.93 o
   3  12   0       84.66      124.04     18.42 o
   4  12   0      289.74      300.51     27.40 o
   5  12   0        0.09        1.47      6.78 o
   6  12   0       78.72      117.79     16.18 o
   7  12   0       47.05       25.90     11.86 o
   8  12   0      582.90      639.82     50.74 o
   9  12   0       68.31       46.44     26.19 o
  10  12   0       49.56       45.35     35.14 o
  11  12   0      139.23       81.32     35.39 o
  12  12   0       33.18       65.63     40.53 o
   1  13   0      323.74      332.01     22.88 o
   2  13   0        1.45        3.12      5.37 o
   3  13   0       49.34       43.66      8.87 o
   4  13   0     1591.27     1732.65     65.89 o
   5  13   0      373.77      403.52     29.16 o
   6  13   0        5.58       22.00     12.38 o
   7  13   0        6.79       17.38     11.93 o
   8  13   0      568.06      563.59     61.94 o
   9  13   0       28.77       20.47     15.34 o
  10  13   0       26.86       20.65     14.69 o
  11  13   0        2.82       35.83     25.33 o
   0  14   0     4342.03     4999.13    150.15 o
   1  14   0     1276.42     1147.46     52.50 o
   2  14   0        1.72        4.00      5.84 o
   3  14   0       59.91       47.89      7.57 o
   4  14   0        6.26        6.06      7.59 o
   5  14   0       25.35       26.80     13.71 o
   6  14   0       12.36        3.19      9.12 o
   7  14   0       43.25       45.64     11.97 o
   8  14   0      431.32      467.38     43.89 o
   9  14   0     1263.73     1447.91     80.06 o
  10  14   0      337.66      366.21     71.82 o
  11  14   0      496.19      539.97     89.38 o
   1  15   0       79.24       84.96     13.63 o
   2  15   0      189.90      196.76     20.02 o
   3  15   0        7.55        2.79      4.00 o
   4  15   0     1663.15     1677.94     58.77 o
   5  15   0      163.12      162.52     22.70 o
   6  15   0      116.90       88.17     19.04 o
   7  15   0      100.38      106.74     35.87 o
   8  15   0      160.39      199.26     49.06 o
   9  15   0       23.23       60.16     18.57 o
  10  15   0      112.63      176.86     50.99 o
  11  15   0       92.21       71.47     42.35 o
   0  16   0      809.79     1083.96     76.43 o
   1  16   0      710.94      750.74     79.54 o
   2  16   0       64.10       69.74     12.59 o
   3  16   0      209.61      187.73     17.74 o
   4  16   0       86.39       89.65     16.50 o
   5  16   0      123.35       96.21     16.67 o
   6  16   0       29.96       15.72      9.85 o
   7  16   0       58.11       59.00     27.18 o
   8  16   0      151.64      177.95     46.71 o
   9  16   0       42.75       23.37     22.81 o
  10  16   0       27.86       19.89     21.28 o
  11  16   0     1364.42     1396.22    147.53 o
   1  17   0      213.13      208.61     25.95 o
   2  17   0       19.96       21.36     11.28 o
   3  17   0       86.31       74.18      9.44 o
   4  17   0        1.97        2.66      9.57 o
   5  17   0     1445.20     1385.02     67.07 o
   6  17   0       16.93       -2.61      8.61 o
   7  17   0        5.49        6.74     14.81 o
   8  17   0      373.02      360.57     68.59 o
   9  17   0        1.24      -10.38     22.91 o
  10  17   0        2.93        4.79     16.73 o
   0  18   0      162.48      473.81     55.15 o
   1  18   0       28.12       47.30     15.53 o
   2  18   0       54.79       75.11     12.90 o
   3  18   0       50.58       50.28      7.40 o
   4  18   0       23.16       15.38      8.89 o
   5  18   0       10.50        8.75     11.87 o
   6  18   0      191.55      183.11     25.89 o
   7  18   0      460.22      548.91     78.65 o
   8  18   0     4096.27     4725.53    238.49 o
   9  18   0     1033.66     1204.61    128.09 o
  10  18   0      421.62      467.68     83.06 o
   1  19   0      328.88      350.15     28.69 o
   2  19   0        3.02       21.28      8.48 o
   3  19   0      475.95      483.55     31.13 o
   4  19   0        2.81       -5.72      9.10 o
   5  19   0     3665.41     3893.52    124.03 o
   6  19   0      411.75      480.09     71.75 o
   7  19   0      180.34      198.11     49.39 o
   8  19   0      413.83      518.07     84.25 o
   9  19   0       10.51       10.27     25.37 o
  10  19   0        1.99      -27.30     25.34 o
   0  20   0      717.22     1082.76     87.51 o
   1  20   0     3742.06     3794.55    112.83 o
   2  20   0       12.70       24.02      8.95 o
   3  20   0      156.26      142.17     23.93 o
   4  20   0       23.78        9.05     10.26 o
   5  20   0        0.10        1.45      8.22 o
   6  20   0       16.77       -0.38     19.29 o
   7  20   0      279.10      315.40     62.75 o
   8  20   0      134.32      174.84     52.54 o
   9  20   0      329.12      404.56     76.33 o
   1  21   0       65.63       65.13     18.62 o
   2  21   0      240.58      209.68     27.02 o
   3  21   0      163.94      125.79     16.01 o
   4  21   0      512.64      549.88     39.90 o
   5  21   0      112.39      125.29     24.07 o
   6  21   0      264.14      240.68     33.29 o
   7  21   0      436.41      410.61     72.66 o
   8  21   0      121.47      141.58     48.23 o
   9  21   0        1.82       -9.71     18.17 o
   0  22   0     4692.20     4973.54    193.59 o
   1  22   0      724.74      931.00     60.01 o
   2  22   0       49.32       35.60     18.49 o
   3  22   0       46.98       24.26     11.16 o
   4  22   0       26.96       18.91     11.86 o
   5  22   0       16.97       -7.93     16.22 o
   6  22   0        6.38      -14.67     12.86 o
   7  22   0       33.53       44.19     43.05 o
   8  22   0      330.37      311.39     67.19 o
   9  22   0     1056.48     1247.80    137.59 o
   1  23   0       22.76       10.68     17.31 o
   2  23   0        6.39        7.96     16.61 o
   3  23   0       66.76       43.51     14.86 o
   4  23   0      752.46      862.67     61.98 o
   5  23   0     1023.49     1232.23     76.52 o
   6  23   0       11.36       -7.66     14.58 o
   7  23   0        8.22       -3.11     13.96 o
   8  23   0       19.01        3.09     20.96 o
   0  24   0     2326.31     2387.04    140.93 o
   1  24   0        4.08       10.27     12.04 o
   2  24   0      117.60      123.85     23.21 o
   3  24   0      306.97      300.83     60.30 o
   4  24   0       32.23        7.13     12.41 o
   5  24   0       54.06       82.68     23.37 o
   6  24   0        1.20      -38.45     28.80 o
   7  24   0       69.97       84.40     28.83 o
   8  24   0       10.49       45.82     25.60 o
   1  25   0       54.64       52.06     30.80 o
   2  25   0       31.96       33.04     15.42 o
   3  25   0      434.48      567.88     51.94 o
   4  25   0        0.14       -7.99     12.63 o
   5  25   0     1821.70     2064.94    101.76 o
   6  25   0       21.29       39.08     23.49 o
   7  25   0       18.48       37.81     25.28 o
   8  25   0        2.52      -51.15     34.10 o
   0  26   0      822.90     1019.58     97.96 o
   1  26   0       32.32       35.20     29.81 o
   2  26   0      116.17      158.88     29.16 o
   3  26   0        1.53       16.48     13.53 o
   4  26   0       19.21       28.91     15.24 o
   5  26   0        4.22       -9.92     17.46 o
   6  26   0       46.97       73.87     35.96 o
   7  26   0        5.35        6.55     18.96 o
   1  27   0       50.39       87.58     29.20 o
   2  27   0        0.10        0.21     11.49 o
   3  27   0       32.07       60.99     43.62 o
   4  27   0        0.36       -8.49     21.82 o
   5  27   0      240.98      184.23     49.10 o
   6  27   0      115.50      105.58     41.88 o
   0  28   0      223.74      254.82     53.71 o
   1  28   0      537.96      678.32     59.34 o
   2  28   0        4.97        1.22     14.10 o
   3  28   0       34.92       37.35     23.25 o
   4  28   0        2.15      -28.90     25.19 o
   5  28   0       18.63      -19.37     29.71 o
   1  29   0        0.34      -18.23     14.14 o
   2  29   0        0.15       55.95     52.48 o
   3  29   0      141.88       91.14     37.62 o
   4  29   0       11.54        5.03     14.00 o
   0  30   0       70.18       98.16     39.74 o
   1  30   0       64.78      114.32     41.85 o
   2  30   0       94.68       78.64     33.57 o
   3  30   0       47.13       56.53     35.13 o
 -13   0   1      870.14     1015.91    127.39 o
 -11   0   1       36.90       19.45     19.88 o
  -9   0   1      794.51      771.93     91.07 o
  -7   0   1     3344.83     3461.86    114.72 o
  -5   0   1     5292.34     6688.50    192.85 o
  -3   0   1     5851.04     5489.83    138.37 o
  -1   0   1      695.03      491.39     29.13 o
   1   0   1     2462.96     2010.86     34.47 o
   3   0   1   127346.48   133412.52    427.63 o
   5   0   1      140.01       97.49     15.89 o
   7   0   1        0.66       -4.01      9.90 o
   9   0   1       41.26       48.32     23.02 o
  11   0   1       67.25       78.05     35.35 o
  13   0   1       72.99      188.51     54.69 o
 -13   1   1       28.92        9.49     31.07 o
 -12   1   1      122.67       95.18     32.56 o
 -11   1   1        9.02        5.19     14.41 o
 -10   1   1        0.39        9.16     11.87 o
  -9   1   1     2052.07     2277.14    147.06 o
  -8   1   1     2465.64     2591.68    158.53 o
  -7   1   1      112.96      132.51     16.97 o
  -6   1   1      123.68      112.65     16.45 o
  -5   1   1       27.95       39.80     10.10 o
  -4   1   1        5.89        3.89      4.80 o
  -3   1   1     2423.56     2272.15     50.39 o
  -2   1   1    14569.20    14361.13    106.62 o
  -1   1   1    15755.77    16338.19    290.00 o
   1   1   1     1666.60     1529.50     23.62 o
   2   1   1    18650.24    17409.83    112.44 o
   3   1   1    21369.43    20715.92    119.76 o
   4   1   1       57.57       65.28      8.71 o
   5   1   1        5.74       12.56      5.66 o
   6   1   1     2706.40     2904.74     81.60 o
   7   1   1        3.57       -5.03      5.94 o
   8   1   1       85.84       70.12     14.25 o
   9   1   1     1454.24     1332.24     78.69 o
  10   1   1      299.16      302.17     41.75 o
  11   1   1        2.24       -6.83     18.42 o
  12   1   1      141.68       94.47     27.13 o
  13   1   1        0.40      -13.35     34.36 o
 -13   2   1      692.23      788.90    131.70 o
 -12   2   1      162.84      132.52     32.05 o
 -11   2   1       17.85       26.88     25.46 o
 -10   2   1       16.03        7.70     14.08 o
  -9   2   1       59.80       43.80     18.96 o
  -8   2   1     1402.16     1402.74     80.22 o
  -7   2   1     2943.05     3231.49     69.71 o
  -6   2   1      918.82      942.42     43.97 o
  -5   2   1       35.34       25.94      7.41 o
  -4   2   1      908.64      793.33     40.74 o
  -3   2   1        5.86       11.89      5.26 o
  -2   2   1     4063.50     3254.70     63.41 o
  -1   2   1      281.68      191.35     12.51 o
   0   2   1        0.66        1.67      2.66 o
   1   2   1      330.15      270.43     21.51 o
   2   2   1    21422.11    21079.50    101.12 o
   3   2   1    36340.50    37875.22    159.58 o
   4   2   1     1641.33     1702.22     35.70 o
   5   2   1     4805.79     5406.95     71.23 o
   6   2   1     3283.59     3661.91     64.93 o
   7   2   1       73.17       48.52      9.35 o
   8   2   1       39.64       38.12      9.37 o
   9   2   1        5.14       24.18     17.54 o
  10   2   1       41.78       44.26     16.54 o
  11   2   1       99.02      105.29     26.16 o
  12   2   1      246.56      163.05     35.83 o
  13   2   1      108.12       89.67     28.42 o
 -13   3   1      447.90      542.62     66.66 o
 -12   3   1       52.08       29.53     28.77 o
 -11   3   1       69.66      114.30     30.69 o
 -10   3   1      170.17      166.35     47.84 o
  -9   3   1     2496.12     2245.55    107.89 o
  -8   3   1        6.51        1.47      9.40 o
  -7   3   1     2083.74     2122.04     64.87 o
  -6   3   1       29.12       27.12      8.99 o
  -5   3   1       20.25       25.59      8.32 o
  -4   3   1       95.99       88.64      9.93 o
  -3   3   1       53.94       32.71      6.28 o
  -2   3   1      374.86      336.32     16.64 o
  -1   3   1    16104.79    16286.41    114.59 o
   0   3   1     2841.65     3020.56     39.89 o
   1   3   1     1684.72     1459.18     52.73 o
   2   3   1      820.74      801.42     23.96 o
   3   3   1     1496.03     1374.47     29.84 o
   4   3   1      237.58      244.34     15.24 o
   5   3   1      372.57      364.04     18.85 o
   6   3   1      673.73      702.77     28.88 o
   7   3   1      249.40      278.45     22.26 o
   8   3   1       81.45       87.84     11.53 o
   9   3   1     3040.07     3123.79    118.67 o
  10   3   1      747.90      857.01     66.32 o
  11   3   1       93.79       75.22     21.03 o
  12   3   1       50.05       25.85     25.28 o
  13   3   1       83.42      110.72     29.18 o
 -13   4   1       72.99      154.52     38.70 o
 -12   4   1       43.11       38.24     21.40 o
 -11   4   1        9.82       -7.73     18.41 o
 -10   4   1        5.22       -9.44     15.56 o
  -9   4   1       34.78       67.39     19.98 o
  -8   4   1      240.12      207.90     30.27 o
  -7   4   1      816.32      899.46     40.87 o
  -6   4   1     4749.77     5286.57    159.18 o
  -5   4   1     3078.78     3573.94     77.65 o
  -4   4   1        1.68        8.75      5.25 o
  -3   4   1      257.03      304.14     18.20 o
  -2   4   1     1067.03      897.43     42.70 o
  -1   4   1      304.25      230.05     12.21 o
   0   4   1      100.20       97.46      6.13 o
   1   4   1       88.90       78.86     15.62 o
   2   4   1     3709.68     3468.33     64.64 o
   3   4   1     1086.63     1155.10     26.36 o
   4   4   1    11937.00    13433.65    165.57 o
   5   4   1       45.49       58.44      8.61 o
   6   4   1     6876.63     7515.85    103.13 o
   7   4   1      120.13      117.05     14.46 o
   8   4   1       14.49        0.46      7.57 o
   9   4   1       15.08       29.20     25.17 o
  10   4   1      214.03      234.01     35.28 o
  11   4   1       75.86       59.08     16.73 o
  12   4   1        0.39       14.43     12.97 o
  13   4   1      510.15      704.71    110.40 o
 -13   5   1      238.39      157.43     36.48 o
 -12   5   1       18.02      -22.01     45.07 o
 -11   5   1      144.39      152.55     31.45 o
 -10   5   1      181.54      153.08     30.55 o
  -9   5   1    10416.58    10915.60    191.68 o
  -8   5   1      373.30      352.39     38.58 o
  -7   5   1      341.32      335.18     25.44 o
  -6   5   1      146.46      150.63     18.08 o
  -5   5   1        0.14       -0.11      4.55 o
  -4   5   1        3.40        7.78      4.92 o
  -3   5   1       83.65       77.79     10.18 o
  -2   5   1     1879.24     1716.01     34.06 o
  -1   5   1      280.34      364.12     15.95 o
   0   5   1      786.78      768.98     18.39 o
   1   5   1     2951.53     2658.55     81.56 o
   2   5   1     1072.86     1064.17     36.57 o
   3   5   1       88.86       78.85      6.92 o
   4   5   1       11.33        8.52      4.13 o
   5   5   1      121.81      108.49     11.65 o
   6   5   1     1098.21     1182.53     46.77 o
   7   5   1     1551.10     1538.00     51.07 o
   8   5   1      330.04      368.05     26.89 o
   9   5   1        0.47       13.87     11.57 o
  10   5   1        0.28       -2.29     10.92 o
  11   5   1      471.72      419.63     49.33 o
  12   5   1       17.05       22.08     16.38 o
  13   5   1        2.87       19.97     22.77 o
 -13   6   1     1462.94     1581.35    111.18 o
 -12   6   1      165.72      199.29     55.85 o
 -11   6   1        2.77       -2.83     13.76 o
 -10   6   1       22.71       17.35     12.06 o
  -9   6   1     2151.83     2187.99    102.51 o
  -8   6   1       16.28        2.86     16.42 o
  -7   6   1      260.60      234.33     23.03 o
  -6   6   1      251.59      266.78     23.67 o
  -5   6   1      434.61      477.36     28.34 o
  -4   6   1      404.20      379.14     26.09 o
  -3   6   1      240.86      231.95     16.37 o
  -2   6   1      124.43      124.14     10.23 o
  -1   6   1     1122.93      965.11     27.52 o
   0   6   1      500.13      475.14     16.81 o
   1   6   1      111.44       88.70     17.94 o
   2   6   1     1491.38     1252.60     58.89 o
   3   6   1      108.96      104.13      9.05 o
   4   6   1     4928.58     5526.11     66.73 o
   5   6   1      510.93      565.61     24.55 o
   6   6   1      266.68      278.11     22.48 o
   7   6   1      289.53      276.11     24.50 o
   8   6   1      138.45      144.22     17.07 o
   9   6   1        7.51       26.32     13.75 o
  10   6   1      188.57      204.73     32.88 o
  11   6   1      205.13      154.61     29.53 o
  12   6   1        4.57       -3.68     10.84 o
  13   6   1      118.61      215.38     62.81 o
 -13   7   1      298.13      461.14     96.46 o
 -12   7   1       50.59      -14.83     33.79 o
 -11   7   1      168.25      120.62     29.08 o
 -10   7   1      150.47      133.34     23.87 o
  -9   7   1     3487.04     3411.88    122.13 o
  -8   7   1      226.35      196.91     28.83 o
  -7   7   1      412.57      457.77     33.50 o
  -6   7   1      184.73      174.54     19.80 o
  -5   7   1       15.69       11.47      6.42 o
  -4   7   1      106.08       81.42     10.02 o
  -3   7   1      955.15      916.54     22.59 o
  -2   7   1      485.94      441.72     18.99 o
  -1   7   1    24284.40    24021.58    142.25 o
   0   7   1    20835.13    20971.12    131.93 o
   1   7   1     2085.06     1914.65     59.43 o
   2   7   1     1742.45     1573.42    133.09 o
   3   7   1      198.48      184.28     10.04 o
   4   7   1       19.65       20.19      5.79 o
   5   7   1       29.50       26.11      6.74 o
   6   7   1      663.09      685.07     34.33 o
   7   7   1      125.02      147.81     17.56 o
   8   7   1      105.71      119.79     15.42 o
   9   7   1     1423.44     1531.68     80.27 o
  10   7   1      837.51      903.90     66.20 o
  11   7   1      936.58      853.96     68.70 o
  12   7   1        0.01      -49.18     32.79 o
  13   7   1       14.37      -67.85     45.23 o
 -13   8   1       63.60       61.27     38.53 o
 -12   8   1        4.61        4.47     26.04 o
 -11   8   1       45.18       55.46     27.30 o
 -10   8   1       15.88       18.43     13.95 o
  -9   8   1        2.64        5.20     10.78 o
  -8   8   1        8.55       22.32     15.17 o
  -7   8   1     1522.27     1686.42     63.81 o
  -6   8   1       97.71      102.51     11.63 o
  -5   8   1       14.73       11.22      4.69 o
  -4   8   1       20.36       11.80      3.83 o
  -3   8   1      406.00      421.83     20.88 o
  -2   8   1       29.18       10.51      5.72 o
  -1   8   1       16.09       21.50      6.18 o
   0   8   1      105.85       96.60      8.77 o
   1   8   1      923.91      791.77     26.94 o
   2   8   1       27.17       25.06      9.38 o
   3   8   1      132.47      141.22     10.69 o
   4   8   1      172.37      237.33     19.45 o
   5   8   1     1263.75     1251.99     47.69 o
   6   8   1      407.11      423.22     27.07 o
   7   8   1      467.13      413.27     29.82 o
   8   8   1       28.54       25.10      8.98 o
   9   8   1        4.47       13.93     11.91 o
  10   8   1        2.30        9.39     11.76 o
  11   8   1      401.84      397.95     99.46 o
  12   8   1       11.59       -8.81     22.89 o
  13   8   1        0.08      -46.96     36.04 o
 -13   9   1       95.52       36.30     32.95 o
 -12   9   1        1.34       -6.86     15.14 o
 -11   9   1       56.28       26.73     14.23 o
 -10   9   1      181.44      179.05     71.34 o
  -9   9   1     1635.71     1648.87    158.76 o
  -8   9   1     1425.94     1383.88     58.18 o
  -7   9   1       99.47      119.27     15.34 o
  -6   9   1       91.62       91.35     10.90 o
  -5   9   1       20.75       16.28      6.18 o
  -4   9   1        6.48        9.83      7.97 o
  -3   9   1      292.64      304.94     18.35 o
  -2   9   1      158.28      130.54     13.21 o
  -1   9   1     7639.79     7952.49     90.43 o
   0   9   1     8431.01     8565.85     98.64 o
   1   9   1      116.18      113.58     11.30 o
   2   9   1        1.61        6.94      6.61 o
   3   9   1        1.60        1.23      5.01 o
   4   9   1      117.98      126.01     25.30 o
   5   9   1       11.16        6.57      5.81 o
   6   9   1     1513.53     1593.25     51.65 o
   7   9   1      234.54      262.50     28.29 o
   8   9   1       59.30       80.82     14.77 o
   9   9   1     3120.83     3066.19     98.23 o
  10   9   1      320.79      424.07     50.15 o
  11   9   1        9.92       22.86     18.10 o
  12   9   1        2.37      -34.88     28.99 o
 -12  10   1        2.98      -42.33     33.37 o
 -11  10   1       34.97       60.45     25.90 o
 -10  10   1       15.90       16.78     15.79 o
  -9  10   1      158.10      149.48     27.75 o
  -8  10   1      354.54      330.97     29.81 o
  -7  10   1      161.63      145.77     15.37 o
  -6  10   1     1067.05     1172.86     36.58 o
  -5  10   1     2166.66     2546.23     52.28 o
  -4  10   1      488.15      423.23     23.47 o
  -3  10   1     1086.48     1133.95     41.30 o
  -2  10   1      189.64      176.10     16.02 o
  -1  10   1      401.04      354.24     20.47 o
   0  10   1      866.06      856.90     29.85 o
   1  10   1     1038.19      987.43     33.65 o
   2  10   1      476.89      508.95     24.67 o
   3  10   1     2964.02     3301.55     55.16 o
   4  10   1    13220.39    14516.45    174.39 o
   5  10   1      968.07      961.07     45.20 o
   6  10   1      400.66      425.99     37.41 o
   7  10   1      129.48      113.91     16.09 o
   8  10   1       18.98       33.12     11.75 o
   9  10   1        0.05       42.73     14.54 o
  10  10   1        3.54       14.40     15.92 o
  11  10   1      146.45       98.65     44.20 o
  12  10   1       28.74      -16.02     22.03 o
 -12  11   1      370.52      357.79     54.59 o
 -11  11   1       35.94       14.93     24.40 o
 -10  11   1        9.37       -5.37     15.34 o
  -9  11   1      199.06      171.51     28.86 o
  -8  11   1      192.19      150.25     26.24 o
  -7  11   1      109.98      127.51     15.77 o
  -6  11   1       13.30       15.22      7.54 o
  -5  11   1        5.07        1.99      6.94 o
  -4  11   1       91.51       87.05     13.37 o
  -3  11   1       99.91       70.23     40.67 o
  -2  11   1        0.13        4.12      5.55 o
  -1  11   1     1260.45     1570.78     44.12 o
   0  11   1     1553.92     1756.05     44.42 o
   1  11   1       30.84       21.91      6.47 o
   2  11   1     3907.11     3961.96     73.16 o
   3  11   1     1980.52     2157.70     43.21 o
   4  11   1       99.71       99.58     10.95 o
   5  11   1      204.81      187.21     27.35 o
   6  11   1      524.40      526.81     30.67 o
   7  11   1      887.56      797.45     40.33 o
   8  11   1      341.42      375.45     30.73 o
   9  11   1       57.38       54.55     17.81 o
  10  11   1      795.90      899.55     63.36 o
  11  11   1      300.09      267.04     61.67 o
  12  11   1        9.61       -7.95     20.45 o
 -12  12   1      370.54      342.27     56.23 o
 -11  12   1       10.77       26.80     36.37 o
 -10  12   1        0.12       -9.69     18.30 o
  -9  12   1      158.23      159.77     45.49 o
  -8  12   1      155.92      144.49     28.53 o
  -7  12   1      158.02      158.29     21.56 o
  -6  12   1      118.14      116.47     26.03 o
  -5  12   1     1258.76     1238.93     44.02 o
  -4  12   1       98.79       80.02     16.17 o
  -3  12   1     1951.22     1885.95     68.29 o
  -2  12   1       86.36       94.44     13.07 o
  -1  12   1      853.21      874.34     44.69 o
   0  12   1       31.63       22.66      7.32 o
   1  12   1      196.22      122.37     43.88 o
   2  12   1     1432.57     1274.27     64.75 o
   3  12   1     7526.39     8444.02    184.17 o
   4  12   1     4876.82     5443.71     78.34 o
   5  12   1       17.35       14.96      5.90 o
   6  12   1     2721.22     3114.45     72.83 o
   7  12   1      284.16      291.82     25.34 o
   8  12   1      178.90      202.61     23.37 o
   9  12   1        0.25       -1.72     13.15 o
  10  12   1       89.45      124.65     46.64 o
  11  12   1        1.06      -13.65     29.86 o
 -12  13   1       10.51       -1.79     33.31 o
 -11  13   1       47.62       69.12     36.15 o
 -10  13   1      208.63      179.11     31.39 o
  -9  13   1        5.71       28.38     15.52 o
  -8  13   1        5.78        8.34     12.80 o
  -7  13   1      104.89      105.37     25.30 o
  -6  13   1       45.17       44.35     11.75 o
  -5  13   1        6.19       -0.24      8.01 o
  -4  13   1       24.43       11.08      9.34 o
  -3  13   1      829.27      869.82     40.17 o
  -2  13   1     2205.01     2214.34     59.98 o
  -1  13   1    13570.34    14959.51    147.49 o
   0  13   1     2363.89     2396.50     56.86 o
   1  13   1     2291.17     2266.71     67.87 o
   2  13   1       10.15       18.22      7.15 o
   3  13   1     1125.84     1218.37     37.99 o
   4  13   1      112.85      127.91     12.59 o
   5  13   1       90.05       52.98     11.36 o
   6  13   1       68.00       82.04     17.87 o
   7  13   1      422.17      481.91     31.46 o
   8  13   1      711.19      792.49     43.60 o
   9  13   1     2251.90     2432.97     96.79 o
  10  13   1        9.37        1.69     21.01 o
  11  13   1      107.66      119.01     48.01 o
 -11  14   1        1.88      -10.98     22.47 o
 -10  14   1        1.91        6.65     15.92 o
  -9  14   1       84.51      100.31     37.44 o
  -8  14   1      775.36      790.86     60.01 o
  -7  14   1      709.81      753.46     43.91 o
  -6  14   1       42.18       44.85     15.54 o
  -5  14   1        2.02       -0.14      7.95 o
  -4  14   1      438.22      462.62     31.45 o
  -3  14   1      157.96      110.01     24.27 o
  -2  14   1      495.97      465.60     28.95 o
  -1  14   1       59.77       76.15     12.61 o
   0  14   1        6.99       11.77      6.96 o
   1  14   1       41.71       58.48     11.15 o
   2  14   1     1441.72     1507.34     46.06 o
   3  14   1     1285.81     1429.80     36.78 o
   4  14   1      395.80      482.31     22.71 o
   5  14   1        9.30       25.09      8.31 o
   6  14   1     1355.36     1320.08     68.76 o
   7  14   1      715.90      724.98     54.74 o
   8  14   1        2.39       20.65     12.02 o
   9  14   1        4.18       46.88     34.83 o
  10  14   1       35.86       38.95     26.22 o
  11  14   1        0.01       -2.87     22.23 o
 -11  15   1     1001.32     1271.05    137.75 o
 -10  15   1     1621.21     1664.81    150.73 o
  -9  15   1     1745.46     1868.74     96.20 o
  -8  15   1     1613.55     1752.73     89.24 o
  -7  15   1      518.30      495.61     45.70 o
  -6  15   1       57.62       67.08     18.31 o
  -5  15   1       13.29       -3.33     10.92 o
  -4  15   1        1.69        9.57      8.75 o
  -3  15   1     1191.92     1114.61     57.61 o
  -2  15   1       42.69       58.13     12.89 o
  -1  15   1     2112.84     2140.40     73.64 o
   0  15   1     2295.51     2356.88     75.33 o
   1  15   1     1564.57     1583.42     61.73 o
   2  15   1      242.71      259.14     20.78 o
   3  15   1       37.69       46.80      9.38 o
   4  15   1        1.98        1.15      9.02 o
   5  15   1       23.56       11.56      7.56 o
   6  15   1      297.07      306.07     54.77 o
   7  15   1       86.23       49.79     16.88 o
   8  15   1      118.62      146.75     26.74 o
   9  15   1     1078.86     1095.58    119.84 o
  10  15   1        3.94       25.61     18.17 o
  11  15   1      267.32      265.80     65.56 o
 -11  16   1        5.95       17.58     17.31 o
 -10  16   1        0.06        2.02     17.10 o
  -9  16   1      740.58      845.69     66.50 o
  -8  16   1      584.30      677.58     87.28 o
  -7  16   1     1008.33     1008.43    119.13 o
  -6  16   1     2106.75     2218.50     93.53 o
  -5  16   1      225.06      237.49     28.91 o
  -4  16   1      336.15      339.74     28.75 o
  -3  16   1      486.05      411.54     29.41 o
  -2  16   1        0.52        5.02      9.96 o
  -1  16   1       41.76       21.12     16.11 o
   0  16   1      170.50      181.00     23.49 o
   1  16   1      218.24      180.08     22.21 o
   2  16   1      403.15      388.04     23.43 o
   3  16   1      591.75      594.41     28.46 o
   4  16   1     3258.58     3594.74     68.82 o
   5  16   1      333.54      353.46     29.97 o
   6  16   1       10.40       39.51     23.08 o
   7  16   1       61.85       59.03     17.41 o
   8  16   1       31.41       52.42     28.43 o
   9  16   1       36.21       56.37     33.66 o
  10  16   1       18.61       39.86     27.79 o
 -10  17   1      322.75      474.53     86.01 o
  -9  17   1     6022.51     6444.92    285.95 o
  -8  17   1      624.20      696.08     90.63 o
  -7  17   1      121.67      131.55     26.35 o
  -6  17   1      305.40      261.26     39.95 o
  -5  17   1       44.28       79.03     19.37 o
  -4  17   1       56.39       51.89     13.96 o
  -3  17   1      576.69      590.82     31.60 o
  -2  17   1      459.92      448.82     31.47 o
  -1  17   1      562.88      650.09     35.75 o
   0  17   1      163.59      158.87     21.79 o
   1  17   1      623.83      625.20     41.40 o
   2  17   1      959.27      903.26     36.48 o
   3  17   1      164.28      149.20     16.09 o
   4  17   1        0.06        4.66      5.65 o
   5  17   1        0.58       -0.42      6.33 o
   6  17   1      316.40      303.56     55.16 o
   7  17   1       26.83       13.29     12.24 o
   8  17   1      194.87      259.64     59.14 o
   9  17   1       16.14       -4.94     20.75 o
  10  17   1      268.51      277.13     61.34 o
 -10  18   1      154.16      183.90     55.05 o
  -9  18   1      430.85      422.55     78.56 o
  -8  18   1        7.22      -11.33     22.76 o
  -7  18   1      517.07      591.72     81.65 o
  -6  18   1      686.90      702.76     53.51 o
  -5  18   1     2175.55     2119.30     89.48 o
  -4  18   1      386.09      391.28     30.93 o
  -3  18   1     1036.97      962.77     41.22 o
  -2  18   1       73.19       92.10     16.33 o
  -1  18   1       42.08       44.00     15.55 o
   0  18   1      137.96      138.51     21.99 o
   1  18   1      400.92      393.56     29.46 o
   2  18   1       30.35       25.74      7.95 o
   3  18   1      152.04      179.38     20.02 o
   4  18   1     1387.34     1483.72     40.50 o
   5  18   1      854.83      880.20     49.14 o
   6  18   1      178.40      150.95     20.00 o
   7  18   1       57.81       36.02     29.25 o
   8  18   1       26.26       -3.69     15.99 o
   9  18   1        4.13       19.26     25.72 o
  10  18   1      124.20      115.90     48.53 o
 -10  19   1       18.95       26.60     24.90 o
  -9  19   1     1848.61     1825.21    158.25 o
  -8  19   1        9.55      -14.71     24.41 o
  -7  19   1       16.10       54.75     30.49 o
  -6  19   1        5.39        0.35      9.90 o
  -5  19   1        1.04        1.27     14.06 o
  -4  19   1        8.81        7.29      8.67 o
  -3  19   1        1.28        3.72      9.01 o
  -2  19   1      457.13      467.40     29.55 o
  -1  19   1      462.03      454.11     38.72 o
   0  19   1      125.60      131.00     20.86 o
   1  19   1      121.37      124.16     20.27 o
   2  19   1       67.27       80.10     14.56 o
   3  19   1      161.49      169.21     33.68 o
   4  19   1        3.35       -2.38      6.87 o
   5  19   1       12.15       23.86     10.35 o
   6  19   1       64.35       58.01     26.69 o
   7  19   1      303.12      315.29     61.84 o
   8  19   1       98.67      113.69     40.94 o
   9  19   1      848.03      921.53    113.79 o
  10  19   1     1000.57     1000.46    125.57 o
 -10  20   1        0.07        4.40     29.56 o
  -9  20   1       56.57       75.43     34.36 o
  -8  20   1       76.00      165.65     47.48 o
  -7  20   1     1444.44     1801.77    143.03 o
  -6  20   1      303.02      348.34     60.16 o
  -5  20   1      107.34      122.17     19.33 o
  -4  20   1       78.97       85.70     19.21 o
  -3  20   1      783.70      800.19     45.16 o
  -2  20   1      153.57      163.43     18.64 o
  -1  20   1      100.91      122.23     21.99 o
   0  20   1       56.88       66.54     21.96 o
   1  20   1      609.42      648.19     47.03 o
   2  20   1        1.73       12.26     11.57 o
   3  20   1       54.39       70.97     18.42 o
   4  20   1        8.96       11.75      6.13 o
   5  20   1      631.86      634.88     50.00 o
   6  20   1       99.73       78.60     23.36 o
   7  20   1      205.59      245.89     55.72 o
   8  20   1        1.54      -47.94     37.19 o
   9  20   1       12.90        1.02     21.72 o
  -9  21   1        3.18        3.13     17.27 o
  -8  21   1      145.41      169.86     47.15 o
  -7  21   1      803.10      774.03     95.75 o
  -6  21   1       68.56       48.53     24.84 o
  -5  21   1        7.27       -0.34     13.18 o
  -4  21   1       42.52       36.99     11.39 o
  -3  21   1      676.87      662.33     42.10 o
  -2  21   1      231.69      209.13     20.82 o
  -1  21   1        1.55       16.83     13.19 o
   0  21   1     1114.40     1058.19     61.12 o
   1  21   1      818.52      928.55     57.42 o
   2  21   1      552.63      481.90     34.04 o
   3  21   1      465.14      445.25     30.44 o
   4  21   1       38.81       28.55      9.40 o
   5  21   1      210.40      210.77     30.10 o
   6  21   1      120.32      120.05     24.14 o
   7  21   1       27.10       21.22     22.04 o
   8  21   1       96.69       90.81     37.12 o
   9  21   1      219.89      183.56     56.69 o
  -9  22   1        0.80       -3.83     20.29 o
  -8  22   1      333.75      270.60     62.03 o
  -7  22   1       14.94       32.57     19.83 o
  -6  22   1      420.70      395.28     45.19 o
  -5  22   1      464.89      465.02     46.07 o
  -4  22   1     1073.00     1195.93     83.46 o
  -3  22   1        0.07       -4.65     11.02 o
  -2  22   1      124.78      116.22     19.65 o
  -1  22   1       30.84       30.80     13.53 o
   0  22   1      105.27      117.04     22.49 o
   1  22   1       10.42        5.51     11.23 o
   2  22   1      728.28      699.13     41.64 o
   3  22   1     2418.67     2184.33     93.95 o
   4  22   1     2041.07     2201.75     93.01 o
   5  22   1       85.44       74.85     19.06 o
   6  22   1      680.64      687.15     55.78 o
   7  22   1      220.83      264.34     61.45 o
   8  22   1       16.02       18.60     20.01 o
   9  22   1        3.07      -20.44     22.83 o
  -9  23   1       81.74      144.62     50.44 o
  -8  23   1      293.20      245.95     57.59 o
  -7  23   1      330.22      335.72     49.28 o
  -6  23   1       93.04       64.75     19.29 o
  -5  23   1       15.12        5.59     11.54 o
  -4  23   1      176.84      157.59     36.37 o
  -3  23   1      864.61      888.60    125.64 o
  -2  23   1       20.63       28.81     14.11 o
  -1  23   1      111.46       77.57     32.51 o
   0  23   1      134.63      132.29     26.63 o
   1  23   1     1331.80     1528.30     77.87 o
   2  23   1      536.52      521.73     43.88 o
   3  23   1      519.57      468.28     49.66 o
   4  23   1        0.26       20.67     11.14 o
   5  23   1       44.80       45.90     19.31 o
   6  23   1       79.33       50.98     18.01 o
   7  23   1       26.19       58.08     32.24 o
   8  23   1      118.40       85.56     39.90 o
  -8  24   1        1.74       -6.78     20.24 o
  -7  24   1      549.62      508.79     54.55 o
  -6  24   1       25.86       32.12     42.13 o
  -5  24   1       90.15      103.55     23.80 o
  -4  24   1      376.50      482.13     48.60 o
  -3  24   1      541.54      600.08     52.73 o
  -2  24   1       34.49       46.15     19.96 o
  -1  24   1       16.11       27.91     12.19 o
   0  24   1        0.10       20.95     13.53 o
   1  24   1      151.97      151.44     25.97 o
   2  24   1      323.01      316.87     37.61 o
   3  24   1      295.61      264.11     34.71 o
   4  24   1      207.49      238.74     33.02 o
   5  24   1      140.75      165.16     28.62 o
   6  24   1       18.85       -3.50     23.44 o
   7  24   1       63.05       63.25     28.27 o
   8  24   1        5.23      -28.11     25.65 o
  -8  25   1      396.45      372.41     74.66 o
  -7  25   1        0.26      -42.55     28.37 o
  -6  25   1       18.67       22.39     14.44 o
  -5  25   1       13.91       38.10     20.80 o
  -4  25   1      267.96      310.74     40.17 o
  -3  25   1       21.69       13.81     14.74 o
  -2  25   1      206.69      195.98     32.10 o
  -1  25   1      594.89      594.84     54.17 o
   0  25   1      242.39      322.09     37.79 o
   1  25   1      187.70      199.34     29.37 o
   2  25   1      243.04      206.74     30.86 o
   3  25   1        4.87       29.35     15.92 o
   4  25   1      105.12      108.87     30.52 o
   5  25   1       23.85       74.01     35.86 o
   6  25   1        1.39      -50.92     33.95 o
   7  25   1        0.33      -46.31     30.88 o
  -7  26   1      145.21      114.25     38.15 o
  -6  26   1      173.28      298.80     63.81 o
  -5  26   1      188.26      195.39     49.53 o
  -4  26   1      276.66      285.02     38.03 o
  -3  26   1       70.90       64.27     21.20 o
  -2  26   1       32.15       46.86     18.79 o
  -1  26   1        0.70       31.23     17.69 o
   0  26   1       63.56       38.61     15.69 o
   1  26   1      267.11      274.37     35.87 o
   2  26   1       15.19       29.58     15.52 o
   3  26   1       14.20       43.71     14.11 o
   4  26   1     1174.57     1236.08    122.25 o
   5  26   1     1444.59     1516.85    140.24 o
   6  26   1       86.65       91.99     38.01 o
   7  26   1       43.82       44.12     26.86 o
  -6  27   1        4.05       47.20     31.74 o
  -5  27   1       18.66       23.02     27.44 o
  -4  27   1       18.37       24.12     15.13 o
  -3  27   1       16.17       43.30     16.88 o
  -2  27   1        0.02       -5.23     12.79 o
  -1  27   1        0.15       -4.97     12.66 o
   0  27   1       81.16       96.63     20.49 o
   1  27   1       43.64       61.18     18.36 o
   2  27   1       13.65       -3.95     14.25 o
   3  27   1       78.79       86.94     31.12 o
   4  27   1        7.22      -44.97     29.98 o
   5  27   1       36.38        2.79     17.77 o
   6  27   1      163.37      132.85     45.79 o
  -5  28   1      111.16      138.87     44.30 o
  -4  28   1      353.22      292.64     48.16 o
  -3  28   1        6.32       13.26     15.38 o
  -2  28   1        4.64        9.73     17.11 o
  -1  28   1        0.54       18.85     17.66 o
   0  28   1       29.29       31.13     28.24 o
   1  28   1      140.59      188.10     48.34 o
   2  28   1       17.20       28.75     26.11 o
   3  28   1        7.30        7.92     26.84 o
   4  28   1      314.52      283.89     60.87 o
   5  28   1      675.03      782.19    104.76 o
  -4  29   1       32.26       70.48     30.52 o
  -3  29   1       15.50      -19.60     19.65 o
  -2  29   1        5.64       11.88     14.38 o
  -1  29   1      168.60      190.31     32.95 o
   0  29   1      214.34      181.57     47.76 o
   1  29   1      463.18      477.35     73.86 o
   2  29   1       14.59       12.78     21.29 o
   3  29   1       43.81       64.90     34.12 o
   4  29   1      117.47       64.45     36.04 o
  -3  30   1       16.68       43.10     28.98 o
  -1  30   1       76.62       89.60     41.33 o
   0  30   1        1.10      -27.26     28.74 o
   1  30   1        2.02       62.00     31.14 o
   2  30   1       85.73      134.32     45.25 o
   3  30   1       13.33       62.60     33.76 o
 -12   0   2      124.01       77.88     39.14 o
 -10   0   2     3982.79     3794.40    214.47 o
  -8   0   2      200.91      173.62     41.93 o
  -6   0   2       75.86       98.07     29.43 o
  -4   0   2        3.90       27.93     16.74 o
  -2   0   2    10266.02    10541.70    178.22 o
   0   0   2    18848.26    18735.51    187.65 o
   2   0   2    31288.37    29938.98    150.06 o
   4   0   2        9.90        8.33      6.39 o
   6   0   2     4805.32     5382.76    123.46 o
   8   0   2      196.90      214.18     43.51 o
  10   0   2      766.47      822.77     65.73 o
  12   0   2        0.30       -4.86     16.91 o
 -13   1   2       70.40       11.29     22.96 o
 -12   1   2       19.72       19.94     16.51 o
 -11   1   2       31.54       15.39     17.85 o
 -10   1   2       27.63       11.55     14.09 o
  -9   1   2       53.49       41.45     18.03 o
  -8   1   2        5.73        7.23     15.20 o
  -7   1   2       92.37      102.86     16.81 o
  -6   1   2       20.06       36.98     13.04 o
  -5   1   2       70.67       56.66     14.81 o
  -4   1   2       75.80       77.02     11.76 o
  -3   1   2      664.35      694.38     37.67 o
  -2   1   2      574.55      496.94     28.36 o
  -1   1   2       19.42       22.61      9.83 o
   0   1   2      233.87      196.63     14.74 o
   1   1   2      626.31      505.89     12.21 o
   2   1   2    47917.03    48326.54    194.38 o
   3   1   2     3781.67     3977.86     52.59 o
   4   1   2       16.56       23.75      5.52 o
   5   1   2     3565.80     3984.37     68.17 o
   6   1   2    10606.80    11517.17    128.26 o
   7   1   2      885.67      874.44     32.39 o
   8   1   2        0.01        3.05      7.90 o
   9   1   2       37.14       21.74     10.73 o
  10   1   2       94.54      121.13     26.24 o
  11   1   2      532.83      508.47     57.21 o
  12   1   2        1.18      -10.06     28.96 o
  13   1   2      439.60      308.05     76.14 o
 -13   2   2      229.87      180.20     40.84 o
 -12   2   2        8.88       -5.30     20.13 o
 -11   2   2       34.97       58.66     40.33 o
 -10   2   2      505.53      613.99     62.43 o
  -9   2   2        4.47      -10.73     14.63 o
  -8   2   2      323.59      333.97     40.98 o
  -7   2   2        9.47        6.54      8.49 o
  -6   2   2       79.09       87.57     15.82 o
  -5   2   2        5.21       -1.23     10.99 o
  -4   2   2      158.35      148.20     20.83 o
  -3   2   2        0.48       -2.02      4.62 o
  -2   2   2       47.20       52.81     10.27 o
  -1   2   2     2597.88     2601.19     56.29 o
   0   2   2    17428.08    17651.44    101.61 o
   1   2   2     2256.16     1993.55     21.50 o
   2   2   2    10103.81     9527.84     68.25 o
   3   2   2      331.35      336.91     13.38 o
   4   2   2       22.67       20.19      4.87 o
   5   2   2      502.35      513.26     25.11 o
   6   2   2     7486.10     8054.20    107.02 o
   7   2   2     2683.98     2741.98     56.54 o
   8   2   2      767.97      828.22     46.52 o
   9   2   2       24.84        3.74     17.21 o
  10   2   2       46.28       45.90     18.36 o
  11   2   2      121.72      127.10     24.42 o
  12   2   2        9.50      -14.36     13.62 o
  13   2   2        0.38       55.72     34.38 o
 -13   3   2       45.62       31.69     17.03 o
 -12   3   2       15.96        4.06     14.30 o
 -11   3   2       36.02       56.33     18.42 o
 -10   3   2       42.00       29.84     20.06 o
  -9   3   2       76.83       80.66     25.67 o
  -8   3   2      169.14      175.58     31.48 o
  -7   3   2     1343.00     1513.76     63.61 o
  -6   3   2     4317.33     4529.69    101.77 o
  -5   3   2     1188.68     1345.64     44.14 o
  -4   3   2      408.18      449.97     23.66 o
  -3   3   2     1962.17     1907.87     43.24 o
  -2   3   2      102.76      103.88     11.85 o
  -1   3   2        0.31        0.43      3.64 o
   0   3   2     5608.58     4572.28     91.61 o
   1   3   2      794.69      771.10     34.87 o
   2   3   2     3482.92     3462.25     39.32 o
   3   3   2      277.86      214.15     10.55 o
   4   3   2      248.91      295.61     15.18 o
   5   3   2      400.21      449.11     22.89 o
   6   3   2     3442.37     3587.40     71.76 o
   7   3   2       32.33       44.73      9.45 o
   8   3   2      277.69      258.15     27.22 o
   9   3   2        0.14       10.15      9.03 o
  10   3   2      126.54      110.36     26.43 o
  11   3   2      108.02      152.46     31.19 o
  12   3   2      116.58       82.22     23.77 o
  13   3   2       24.09      -13.46     27.98 o
 -13   4   2        6.48        1.19     58.59 o
 -12   4   2       62.83       72.41     24.18 o
 -11   4   2      734.32      832.68     74.98 o
 -10   4   2     1150.31     1061.03     80.57 o
  -9   4   2      378.16      336.51     43.24 o
  -8   4   2       31.29       19.56     14.68 o
  -7   4   2      580.80      574.67     34.25 o
  -6   4   2        3.67        2.65      8.06 o
  -5   4   2      142.90      152.35     15.37 o
  -4   4   2       65.46       61.50     10.99 o
  -3   4   2     4275.07     4287.53     62.99 o
  -2   4   2     1482.01     1541.01     33.78 o
  -1   4   2    23896.19    24256.63    187.69 o
   0   4   2    13368.46    13211.76    222.89 o
   1   4   2      688.79      726.07     30.48 o
   2   4   2      161.04      145.66     10.53 o
   3   4   2       33.19       24.10      4.50 o
   4   4   2        9.89        8.31      3.86 o
   5   4   2       43.42       19.31     11.44 o
   6   4   2       13.07       21.65      7.49 o
   7   4   2      771.16      727.50     34.93 o
   8   4   2     3748.23     3767.54     84.79 o
   9   4   2        5.80       19.43     10.85 o
  10   4   2        2.69       14.24     12.76 o
  11   4   2      453.18      519.14     65.07 o
  12   4   2        2.20       14.96     12.08 o
  13   4   2       19.33       78.39     44.07 o
 -13   5   2        4.64       11.49     25.85 o
 -12   5   2      128.77       70.94     23.54 o
 -11   5   2        2.88      -19.43     19.72 o
 -10   5   2       56.44       33.31     15.65 o
  -9   5   2      208.21      186.35     33.27 o
  -8   5   2      193.01      208.08     26.10 o
  -7   5   2        7.84       12.30      7.72 o
  -6   5   2     1647.96     2046.03     57.65 o
  -5   5   2      120.80      140.90     16.77 o
  -4   5   2       26.00       36.24      8.44 o
  -3   5   2       46.50       45.71      7.70 o
  -2   5   2     1237.76     1059.63     29.76 o
  -1   5   2        2.55        1.71      3.14 o
   0   5   2     1007.78      821.62     13.85 o
   1   5   2      860.58      854.14     34.04 o
   2   5   2     2258.67     2146.91     41.29 o
   3   5   2       80.11       72.81      6.23 o
   4   5   2       59.97       91.31     11.54 o
   5   5   2      164.92      151.45     17.99 o
   6   5   2     1955.73     2010.91     47.37 o
   7   5   2        3.00        1.41      6.33 o
   8   5   2       15.19       26.79      9.83 o
   9   5   2        1.03        1.46      8.50 o
  10   5   2      181.09      163.29     29.90 o
  11   5   2      124.93      101.84     25.67 o
  12   5   2      219.44      237.16     55.76 o
  13   5   2      149.99      135.67     48.88 o
 -13   6   2       29.28        5.80     31.76 o
 -12   6   2       93.52       54.38     39.07 o
 -11   6   2       16.77       25.50     19.53 o
 -10   6   2       42.42       36.09     18.88 o
  -9   6   2      109.20      112.38     25.57 o
  -8   6   2        7.01       16.26     10.72 o
  -7   6   2      249.34      233.34     26.18 o
  -6   6   2        0.15        0.49      8.35 o
  -5   6   2       25.92       21.69      7.09 o
  -4   6   2      279.82      280.14     18.88 o
  -3   6   2     1519.47     1527.70     39.56 o
  -2   6   2     3978.51     3966.56     57.02 o
  -1   6   2     4283.53     4536.34     42.85 o
   0   6   2    26428.35    25968.91     94.26 o
   1   6   2     1061.56      902.01     40.99 o
   2   6   2      608.32      525.23     21.16 o
   3   6   2       90.23       92.33      9.90 o
   4   6   2        0.01       -1.21      5.57 o
   5   6   2        1.36       -0.27      3.91 o
   6   6   2      853.27      867.25     30.69 o
   7   6   2     2110.20     2020.12     62.93 o
   8   6   2     2522.38     2454.13     67.03 o
   9   6   2      385.92      376.64     39.99 o
  10   6   2      428.56      409.75     44.53 o
  11   6   2       54.05       63.08     19.87 o
  12   6   2       21.59       -0.58     15.87 o
  13   6   2        1.39      -33.36     30.69 o
 -13   7   2        0.89       -8.52     20.13 o
 -12   7   2       31.15       61.90     26.34 o
 -11   7   2       13.27       20.61     13.80 o
 -10   7   2        0.00        5.48     19.95 o
  -9   7   2       14.41       11.22     11.84 o
  -8   7   2      350.33      337.39     42.37 o
  -7   7   2     1433.79     1422.65     60.87 o
  -6   7   2    10644.94    12003.54    142.01 o
  -5   7   2      474.14      499.60     30.86 o
  -4   7   2     2414.86     2530.15     64.25 o
  -3   7   2      401.51      409.92     24.92 o
  -2   7   2      181.36      164.52     12.58 o
  -1   7   2       25.90       32.47      6.13 o
   0   7   2      956.53      834.91     18.78 o
   1   7   2      231.27      273.08     33.54 o
   2   7   2      310.69      287.09     35.52 o
   3   7   2      127.70      125.55     11.29 o
   4   7   2      175.26      163.61     10.47 o
   5   7   2        3.32        2.84      4.46 o
   6   7   2      300.45      302.94     18.18 o
   7   7   2      277.35      280.72     23.31 o
   8   7   2      108.40      120.42     16.63 o
   9   7   2       12.29        5.09      9.83 o
  10   7   2        0.07      -13.36     12.30 o
  11   7   2      218.10      312.55     44.75 o
  12   7   2      722.98      875.75    111.77 o
  13   7   2      176.67      171.42     57.35 o
 -13   8   2        0.29      -62.55     41.70 o
 -12   8   2        0.51       10.67     20.33 o
 -11   8   2       25.00        5.45     16.01 o
 -10   8   2     1442.11     1611.64     96.19 o
  -9   8   2        0.03       -2.56      9.05 o
  -8   8   2      524.70      475.95     46.48 o
  -7   8   2        9.47       21.65      9.69 o
  -6   8   2      143.39      169.27     18.51 o
  -5   8   2        5.54       -2.70      6.78 o
  -4   8   2      517.91      548.22     31.17 o
  -3   8   2     1092.52     1098.63     34.96 o
  -2   8   2     9380.69     9516.96    105.95 o
  -1   8   2     5036.20     5181.37     68.98 o
   0   8   2      346.53      361.25     13.09 o
   1   8   2     1136.70     1129.36     30.88 o
   2   8   2      825.17      754.35     58.34 o
   3   8   2      172.05      144.23     12.97 o
   4   8   2        0.20        4.01      3.60 o
   5   8   2        6.91        4.24      4.85 o
   6   8   2     1273.27     1310.68     40.24 o
   7   8   2       91.69       72.40     12.83 o
   8   8   2      674.78      764.02     36.84 o
   9   8   2      467.05      500.25     43.98 o
  10   8   2      380.07      401.48     43.13 o
  11   8   2       23.61       42.34     31.40 o
  12   8   2       85.22       96.89     42.97 o
 -12   9   2       37.62        6.48     17.76 o
 -11   9   2       96.82       67.46     17.72 o
 -10   9   2       16.39       19.86     11.62 o
  -9   9   2       37.90       27.33     29.38 o
  -8   9   2       33.07       37.97     12.12 o
  -7   9   2      745.72      759.33     44.55 o
  -6   9   2       29.61       43.79     11.34 o
  -5   9   2      386.13      386.55     28.49 o
  -4   9   2        0.85        3.57      3.78 o
  -3   9   2     3016.37     2965.06     58.70 o
  -2   9   2      235.22      192.71     16.21 o
  -1   9   2        9.79       14.05      4.62 o
   0   9   2      625.15      615.09     18.48 o
   1   9   2        0.39       12.19      5.61 o
   2   9   2       18.39       20.38      5.93 o
   3   9   2     2690.48     2501.85     72.83 o
   4   9   2      186.11      217.28     17.05 o
   5   9   2        3.72        8.86      5.12 o
   6   9   2       12.80       19.72      7.39 o
   7   9   2      242.13      205.78     19.84 o
   8   9   2       73.51       72.82     13.79 o
   9   9   2        7.07       -9.54     10.58 o
  10   9   2       96.76       93.71     40.92 o
  11   9   2      498.71      635.15     92.40 o
  12   9   2        4.40       12.65     19.72 o
 -12  10   2       68.23       87.36     54.37 o
 -11  10   2       54.74       61.88     23.33 o
 -10  10   2        5.10       18.04     16.54 o
  -9  10   2       44.69      114.46     30.36 o
  -8  10   2      270.82      237.89     33.34 o
  -7  10   2        1.59       -0.93      6.95 o
  -6  10   2       76.29       50.59     11.93 o
  -5  10   2      266.32      272.08     18.19 o
  -4  10   2      161.96      163.02     16.20 o
  -3  10   2     1849.53     1959.67     48.79 o
  -2  10   2     4033.15     4127.93     75.62 o
  -1  10   2      175.62      128.65      8.28 o
   0  10   2     3757.46     3975.42     58.87 o
   1  10   2     1352.88     1527.96     43.44 o
   2  10   2     2006.07     1892.15     71.53 o
   3  10   2       10.90       29.32     12.48 o
   4  10   2       24.77       28.79      7.88 o
   5  10   2       33.08       29.01     10.70 o
   6  10   2     2536.72     2677.19     60.16 o
   7  10   2      122.16      115.43     15.15 o
   8  10   2     4821.64     4967.74    213.39 o
   9  10   2      827.42      789.43     52.92 o
  10  10   2       16.98       20.31     11.11 o
  11  10   2      167.91      190.51     51.45 o
  12  10   2       31.63       72.44     36.47 o
 -12  11   2        5.58        8.69     38.04 o
 -11  11   2       58.65       42.13     23.49 o
 -10  11   2       20.04       12.47     17.22 o
  -9  11   2       60.33       51.21     47.22 o
  -8  11   2      226.14      245.19     34.36 o
  -7  11   2      771.38      804.80     36.26 o
  -6  11   2     3744.27     4126.74     88.73 o
  -5  11   2     2311.15     2355.48     80.23 o
  -4  11   2      191.55      214.25     21.27 o
  -3  11   2      218.73      166.11     46.97 o
  -2  11   2      840.52      762.79     34.08 o
  -1  11   2        0.05        3.90      3.67 o
   0  11   2        0.00        7.10      4.83 o
   1  11   2      445.08      414.31     24.61 o
   2  11   2    11143.88    11633.39    129.23 o
   3  11   2     7692.46     7819.18    132.54 o
   4  11   2       35.70       47.27      9.67 o
   5  11   2     3315.19     3578.26     84.39 o
   6  11   2     5753.64     5903.95     86.26 o
   7  11   2      128.70      113.27     14.52 o
   8  11   2        9.17       35.05     11.88 o
   9  11   2        4.53       -0.62     13.53 o
  10  11   2       78.32       51.94     26.26 o
  11  11   2       19.39      -10.80     30.02 o
  12  11   2      194.28      196.45     58.64 o
 -12  12   2      177.70      131.41     50.69 o
 -11  12   2       20.55        9.64     15.85 o
 -10  12   2      114.16       66.88     21.90 o
  -9  12   2     1180.31     1263.53     80.83 o
  -8  12   2       22.66       15.47      9.39 o
  -7  12   2      385.19      386.19     25.38 o
  -6  12   2        0.00       -5.92      8.97 o
  -5  12   2        3.85        8.13      9.13 o
  -4  12   2       33.82       32.83     12.15 o
  -3  12   2      571.36      511.37     37.06 o
  -2  12   2      553.69      559.02     29.74 o
  -1  12   2     4725.03     4709.82    105.62 o
   0  12   2     4852.84     5365.72     76.55 o
   1  12   2       50.62       24.55     12.12 o
   2  12   2     2472.28     2687.24     65.97 o
   3  12   2      235.32      184.35     33.40 o
   4  12   2       89.26      109.16     18.13 o
   5  12   2       90.50       89.06     26.80 o
   6  12   2     1384.88     1545.12     69.31 o
   7  12   2     1752.93     1825.24     53.34 o
   8  12   2     3136.68     3013.28     76.64 o
   9  12   2       34.73       17.66     20.05 o
  10  12   2      140.36      127.53     42.31 o
  11  12   2        9.32       24.43     35.00 o
 -11  13   2        0.60      -13.14     15.29 o
 -10  13   2       10.55       33.69     16.55 o
  -9  13   2      521.16      575.65     56.84 o
  -8  13   2       25.87       32.81     10.46 o
  -7  13   2      476.68      487.41     37.48 o
  -6  13   2     2502.73     2844.97     84.45 o
  -5  13   2     2154.05     2409.18     65.04 o
  -4  13   2       12.17       14.03     10.48 o
  -3  13   2      177.55      179.65     18.67 o
  -2  13   2      821.86      732.17     31.00 o
  -1  13   2        2.78        2.12      4.17 o
   0  13   2      667.36      693.63     29.43 o
   1  13   2     1099.49     1180.03     46.25 o
   2  13   2      236.06      353.13     25.55 o
   3  13   2      291.98      290.46     16.39 o
   4  13   2       90.69       94.72     14.81 o
   5  13   2      128.13      124.58     14.40 o
   6  13   2      133.27      164.31     23.58 o
   7  13   2       89.98       88.65     18.58 o
   8  13   2      193.73      224.18     21.47 o
   9  13   2       14.11       63.61     36.59 o
  10  13   2       48.46       55.89     28.67 o
  11  13   2       27.00       22.78     24.39 o
 -11  14   2       83.69       54.20     48.28 o
 -10  14   2       53.06       41.09     31.42 o
  -9  14   2        6.19       15.88     24.82 o
  -8  14   2       35.97       27.06     21.06 o
  -7  14   2       59.33       28.04     14.33 o
  -6  14   2       21.36       26.22     12.51 o
  -5  14   2        1.88        7.95     10.71 o
  -4  14   2       13.09       17.80     11.15 o
  -3  14   2      481.61      476.57     30.96 o
  -2  14   2     6409.63     6489.26    109.32 o
  -1  14   2     3853.27     3773.51     64.18 o
   0  14   2      109.56      122.56     13.36 o
   1  14   2     1720.68     1730.69     58.61 o
   2  14   2      100.15       81.99     14.16 o
   3  14   2      153.29      163.10     22.40 o
   4  14   2      111.08       97.56     13.67 o
   5  14   2      159.98      132.17     14.79 o
   6  14   2      124.11      121.72     20.35 o
   7  14   2     2048.95     2049.24    136.74 o
   8  14   2      476.59      466.07     44.82 o
   9  14   2      266.25      346.26     67.47 o
  10  14   2      230.58      255.86     61.09 o
  11  14   2       76.38      107.24     46.83 o
 -11  15   2       11.04       42.77     29.13 o
 -10  15   2       21.62        9.95     18.61 o
  -9  15   2     1600.45     1754.62    135.45 o
  -8  15   2      549.01      590.85     66.62 o
  -7  15   2      277.49      275.90     29.07 o
  -6  15   2     4512.41     4482.78    133.88 o
  -5  15   2     2257.70     2318.03     76.88 o
  -4  15   2      294.43      318.52     27.59 o
  -3  15   2       81.64       69.55     13.61 o
  -2  15   2        0.22        1.14      7.19 o
  -1  15   2        0.45       -2.42      4.78 o
   0  15   2        6.85        2.19      5.69 o
   1  15   2      103.29      116.42     17.75 o
   2  15   2       32.79       50.62     11.07 o
   3  15   2     1167.77     1282.32     36.61 o
   4  15   2      175.00      149.39     21.12 o
   5  15   2        8.79        0.27     15.73 o
   6  15   2      119.79      131.80     21.41 o
   7  15   2      261.87      252.16     31.66 o
   8  15   2        6.55       -0.67     20.12 o
   9  15   2        1.08       11.25     25.24 o
  10  15   2       11.79       40.16     24.40 o
  11  15   2       80.86       77.50     31.87 o
 -11  16   2      320.36      354.82     75.93 o
 -10  16   2      743.36      917.23    112.04 o
  -9  16   2     3820.65     4273.73    152.15 o
  -8  16   2       73.09       79.34     25.25 o
  -7  16   2     1265.48     1180.74     74.21 o
  -6  16   2      236.44      305.19     62.78 o
  -5  16   2     1368.87     1405.04     92.59 o
  -4  16   2      671.03      676.39     40.74 o
  -3  16   2      508.92      435.64     31.35 o
  -2  16   2     2369.19     2417.75     60.68 o
  -1  16   2      235.49      239.16     13.80 o
   0  16   2      721.15      732.63     43.53 o
   1  16   2      359.12      342.49     25.07 o
   2  16   2      301.35      264.52     22.25 o
   3  16   2       12.16        4.49      6.87 o
   4  16   2       73.61       81.58      9.26 o
   5  16   2        0.75       -7.86     13.45 o
   6  16   2      869.03      852.11     54.36 o
   7  16   2       33.15       43.65     16.63 o
   8  16   2     2731.57     2613.03    176.32 o
   9  16   2      395.43      443.84     78.46 o
  10  16   2        0.43        5.59     15.96 o
 -10  17   2       48.97       64.60     36.29 o
  -9  17   2      591.14      755.73     99.16 o
  -8  17   2      284.13      366.24     66.30 o
  -7  17   2     2982.42     3242.17    122.79 o
  -6  17   2    12925.38    13439.04    645.76 o
  -5  17   2     1988.41     2150.10     91.78 o
  -4  17   2       30.04       14.64      9.30 o
  -3  17   2     1567.60     1538.49     59.61 o
  -2  17   2      395.19      345.38     28.20 o
  -1  17   2        2.78        1.11      4.06 o
   0  17   2      171.70      178.86     30.17 o
   1  17   2      102.47      106.44     17.15 o
   2  17   2      267.40      234.51     21.53 o
   3  17   2      627.15      620.26     34.26 o
   4  17   2       73.96       63.73      8.90 o
   5  17   2      380.03      360.90     32.92 o
   6  17   2      148.87      111.90     20.87 o
   7  17   2      109.31       80.64     36.65 o
   8  17   2       31.87       35.80     29.46 o
   9  17   2        0.00       29.71     21.73 o
  10  17   2       41.65       60.24     28.28 o
 -10  18   2     1379.59     1332.86    139.78 o
  -9  18   2      205.56      159.13     46.70 o
  -8  18   2       68.39       44.38     26.21 o
  -7  18   2      312.72      363.48     61.94 o
  -6  18   2       66.31       58.72     18.95 o
  -5  18   2        6.03       35.11     16.74 o
  -4  18   2      101.84       89.52     14.44 o
  -3  18   2      756.43      766.31     44.26 o
  -2  18   2       26.28       38.16     12.36 o
  -1  18   2       24.45        4.43      6.84 o
   0  18   2       39.20       60.60     14.39 o
   1  18   2      153.64      182.92     23.87 o
   2  18   2       54.14       47.28     13.76 o
   3  18   2      101.45       82.78     12.50 o
   4  18   2        8.87       11.47      6.73 o
   5  18   2       98.02      108.61     15.40 o
   6  18   2      153.81      127.06     22.19 o
   7  18   2      112.44       69.29     32.00 o
   8  18   2     1184.95     1205.11    122.92 o
   9  18   2      225.15      267.24     61.44 o
  10  18   2        1.51      -37.45     37.94 o
 -10  19   2      135.02      118.90     45.00 o
  -9  19   2      179.55      248.67     59.41 o
  -8  19   2        0.43       24.80     13.85 o
  -7  19   2      263.30      239.16     52.28 o
  -6  19   2      460.47      457.70     46.59 o
  -5  19   2     8938.30     9310.26    313.12 o
  -4  19   2      486.53      537.57     37.91 o
  -3  19   2      150.24      133.99     16.74 o
  -2  19   2       85.38       70.52     15.17 o
  -1  19   2        0.02        1.96      6.46 o
   0  19   2      301.50      316.67     31.93 o
   1  19   2       12.67        7.64     10.49 o
   2  19   2      291.81      315.11     30.49 o
   3  19   2      183.44      168.73     31.31 o
   4  19   2        7.91        4.61      4.84 o
   5  19   2       12.87        6.48      6.68 o
   6  19   2      163.05      201.15     49.37 o
   7  19   2       25.18      -20.19     16.06 o
   8  19   2       77.16       65.92     33.07 o
   9  19   2        4.59       -3.61     24.41 o
 -10  20   2      144.44       51.71     32.50 o
  -9  20   2       33.16       36.48     21.22 o
  -8  20   2      295.50      284.91     60.71 o
  -7  20   2      157.94      151.29     42.70 o
  -6  20   2        4.78       -5.50     21.14 o
  -5  20   2       14.11        3.62      9.85 o
  -4  20   2        8.82        3.67      9.32 o
  -3  20   2       48.41       36.44     10.79 o
  -2  20   2      135.69      159.67     20.67 o
  -1  20   2      754.63      716.13     53.12 o
   0  20   2      130.41      119.95     20.84 o
   1  20   2       78.64       91.15     18.23 o
   2  20   2        7.57       10.67      8.81 o
   3  20   2       27.95       14.41     15.28 o
   4  20   2        4.72        7.61      5.50 o
   5  20   2        0.30       10.89     12.07 o
   6  20   2       17.23       35.80     34.32 o
   7  20   2      139.15       69.46     35.40 o
   8  20   2        5.19      -28.86     27.80 o
   9  20   2       18.49       -9.94     24.70 o
  -9  21   2      479.29      579.15     91.25 o
  -8  21   2      159.79      142.28     44.24 o
  -7  21   2        7.03       17.89     18.68 o
  -6  21   2      897.15     1003.93    102.67 o
  -5  21   2        3.36       -1.08     12.14 o
  -4  21   2       98.65      101.56     18.25 o
  -3  21   2       52.38       30.71     10.48 o
  -2  21   2       29.48       30.94      9.63 o
  -1  21   2       16.74        2.58      6.65 o
   0  21   2       36.47       21.28     12.81 o
   1  21   2       78.47       65.55     16.63 o
   2  21   2      540.92      537.15     50.19 o
   3  21   2     1027.06      988.59     80.53 o
   4  21   2       36.52       50.17     13.69 o
   5  21   2     1668.57     1903.73     82.55 o
   6  21   2      611.85      580.43     48.17 o
   7  21   2       45.38       53.51     30.28 o
   8  21   2       51.11       47.37     34.74 o
   9  21   2       12.62      116.29     46.44 o
  -9  22   2     1298.35     1472.14    145.87 o
  -8  22   2       10.07       -3.19     21.95 o
  -7  22   2      138.80      150.24     42.78 o
  -6  22   2       37.16       19.27     19.12 o
  -5  22   2       72.20       99.92     25.32 o
  -4  22   2       18.03        8.82     11.88 o
  -3  22   2      182.98      190.42     30.12 o
  -2  22   2       11.85       13.29      9.32 o
  -1  22   2      560.11      499.08     58.71 o
   0  22   2      139.78      152.66     24.86 o
   1  22   2      362.47      348.35     35.80 o
   2  22   2      270.62      220.13     22.79 o
   3  22   2        8.59       34.46     14.87 o
   4  22   2      333.04      366.01     26.75 o
   5  22   2       10.89        9.04      9.17 o
   6  22   2      738.71      749.00     95.81 o
   7  22   2      601.65      570.68     88.32 o
   8  22   2      322.94      234.06     59.72 o
  -9  23   2       18.02       37.10     20.28 o
  -8  23   2        3.31        3.61     30.14 o
  -7  23   2       97.94      109.47     28.09 o
  -6  23   2       23.43       43.64     14.57 o
  -5  23   2      470.32      479.83     55.55 o
  -4  23   2      163.12      159.33     28.44 o
  -3  23   2       13.31       24.21     11.13 o
  -2  23   2       19.77       19.53     10.92 o
  -1  23   2       72.10       78.44     20.75 o
   0  23   2      110.80      115.14     23.08 o
   1  23   2       25.05       28.78     21.66 o
   2  23   2      344.85      285.93     32.67 o
   3  23   2        2.57       -2.37      8.38 o
   4  23   2      238.81      262.82     31.76 o
   5  23   2       34.83       18.98     18.32 o
   6  23   2      310.80      271.41     60.38 o
   7  23   2       16.20       71.64     39.82 o
   8  23   2        3.22      -23.18     25.09 o
  -8  24   2       33.72        8.37     16.46 o
  -7  24   2      106.51      128.80     27.55 o
  -6  24   2        2.33       -2.26     12.35 o
  -5  24   2      144.82      148.48     29.63 o
  -4  24   2       38.33       31.00     15.70 o
  -3  24   2       18.34       -6.12     50.12 o
  -2  24   2      339.64      362.17     40.96 o
  -1  24   2       16.53       26.91     14.00 o
   0  24   2        9.55       23.74     11.11 o
   1  24   2      465.79      445.47     42.45 o
   2  24   2      108.48       92.23     20.12 o
   3  24   2        5.77       10.79     17.90 o
   4  24   2       15.78       27.40     28.95 o
   5  24   2        2.36       26.75     26.63 o
   6  24   2       15.73       31.12     26.19 o
   7  24   2      291.86      301.98     67.21 o
  -7  25   2      440.95      460.75     53.98 o
  -6  25   2      195.69      216.48     36.41 o
  -5  25   2     1543.76     1617.48     93.62 o
  -4  25   2       23.44       13.87     15.33 o
  -3  25   2       19.63       24.35     16.69 o
  -2  25   2        2.37        2.80     11.00 o
  -1  25   2        0.21       10.83     12.83 o
   0  25   2      198.61      244.32     33.26 o
   1  25   2      197.45      234.82     32.39 o
   2  25   2      541.89      512.35     45.52 o
   3  25   2       94.28       78.54     35.33 o
   4  25   2       93.30      120.52     38.95 o
   5  25   2       31.84       64.26     34.11 o
   6  25   2      315.37      341.62     69.84 o
   7  25   2      229.19      221.97     56.07 o
  -7  26   2        9.44      -28.65     19.10 o
  -6  26   2        3.59       10.70     21.50 o
  -5  26   2        2.18        6.77     12.05 o
  -4  26   2        0.43       -6.10     13.99 o
  -3  26   2        9.52       16.97     13.04 o
  -2  26   2      445.01      513.96     51.67 o
  -1  26   2      325.65      322.47     39.10 o
   0  26   2      595.37      594.09     62.40 o
   1  26   2      120.17      159.44     26.60 o
   2  26   2       62.46       62.53     27.36 o
   3  26   2        5.39       31.25     30.19 o
   4  26   2       16.63       35.54     25.93 o
   5  26   2       20.01       37.55     26.05 o
   6  26   2       59.91       13.19     17.38 o
  -6  27   2        2.07       19.95     28.96 o
  -5  27   2        0.51       -2.20     15.32 o
  -4  27   2        0.02      -25.54     17.03 o
  -3  27   2      135.48      108.86     25.96 o
  -2  27   2        2.76        1.57     11.70 o
  -1  27   2       10.07       19.94     13.11 o
   0  27   2       17.91        6.94     11.00 o
   1  27   2       28.38       28.62     20.31 o
   2  27   2        0.04      -11.61     20.02 o
   3  27   2      353.78      341.16     66.46 o
   4  27   2       27.41       23.88     25.04 o
   5  27   2      161.70      138.22     48.51 o
   6  27   2        1.43      -33.40     27.26 o
  -5  28   2       12.65       12.18     14.86 o
  -4  28   2       13.84       12.91     13.43 o
  -3  28   2        4.60       17.96     34.58 o
  -2  28   2      288.32      344.14     43.73 o
  -1  28   2       45.61       34.91     27.77 o
   0  28   2      231.25      215.90     52.87 o
   1  28   2       32.57       37.03     28.09 o
   2  28   2      205.20      171.83     50.02 o
   3  28   2        0.78        1.47     19.26 o
   4  28   2       32.63       56.52     39.04 o
   5  28   2       21.23       19.50     25.60 o
  -4  29   2        1.65       -1.20     11.52 o
  -3  29   2      375.05      488.92    120.14 o
  -2  29   2      118.88      140.29     46.44 o
  -1  29   2       22.09       28.37     23.76 o
   0  29   2       43.29       30.26     25.91 o
   1  29   2        2.92      -52.63     35.09 o
   2  29   2      360.04      365.26     71.26 o
   3  29   2      836.40      824.64    106.04 o
   4  29   2      120.77      140.16     49.85 o
  -2  30   2       26.47       80.83     36.43 o
  -1  30   2        5.25      -34.46     25.47 o
   0  30   2       45.26       55.31     31.27 o
   1  30   2      198.35      167.37     44.62 o
   2  30   2        1.44       46.18     28.09 o
 -13   0   3      320.44      376.83     84.37 o
 -11   0   3       52.29       30.35     29.80 o
  -9   0   3      172.93      121.45     39.68 o
  -7   0   3       57.67       27.34     13.48 o
  -5   0   3     3661.25     3940.05    160.30 o
  -3   0   3        0.02        4.24     11.35 o
  -1   0   3      466.60      407.81     39.91 o
   1   0   3      266.61      321.69     15.76 o
   3   0   3     1308.48     1458.41     40.27 o
   5   0   3    49727.26    52505.95    352.10 o
   7   0   3      852.38      889.61     47.29 o
   9   0   3      546.60      952.63     96.32 o
  11   0   3     1190.23     1460.27    131.30 o
 -13   1   3      367.03      347.61     54.53 o
 -12   1   3       73.39       42.43     22.75 o
 -11   1   3        0.06      -20.83     19.82 o
 -10   1   3     1690.84     1995.99    112.82 o
  -9   1   3       31.18       16.36     15.31 o
  -8   1   3      519.42      489.41     50.65 o
  -7   1   3       17.72        9.48      7.07 o
  -6   1   3       97.06       86.81     19.78 o
  -5   1   3      219.76      236.66     24.15 o
  -4   1   3      674.82      644.04     42.92 o
  -3   1   3       34.22       10.53      8.13 o
  -2   1   3    20451.32    21170.61    200.43 o
  -1   1   3    10874.62    11246.19    192.13 o
   0   1   3     7155.85     7272.92     81.82 o
   1   1   3       54.60       53.10      5.82 o
   2   1   3     2395.83     2304.58     32.20 o
   3   1   3       12.54       16.89      4.93 o
   4   1   3      101.69       73.22      8.98 o
   5   1   3     9298.41     9891.01    108.63 o
   6   1   3     1530.71     1504.43     42.44 o
   7   1   3     1949.41     2031.07     49.29 o
   8   1   3       76.31       69.22     14.67 o
   9   1   3     4956.93     5153.95    151.21 o
  10   1   3      871.75      925.29     68.91 o
  11   1   3      302.30      233.20     38.29 o
  12   1   3        0.90       38.45     17.80 o
  13   1   3        0.33       27.29     25.35 o
 -13   2   3       36.96       -8.34     76.67 o
 -12   2   3        0.70      -20.55     19.39 o
 -11   2   3       15.43       12.11     15.28 o
 -10   2   3       12.60       16.81     18.45 o
  -9   2   3      248.99      217.60     36.22 o
  -8   2   3      929.49      930.72     68.95 o
  -7   2   3        0.21        0.44      9.57 o
  -6   2   3      537.52      695.43     71.82 o
  -5   2   3     1449.95     1570.91     58.55 o
  -4   2   3     1751.65     1699.55     55.98 o
  -3   2   3      336.94      309.56     29.92 o
  -2   2   3      804.77      710.17     38.71 o
  -1   2   3        0.02       -3.37      4.93 o
   0   2   3      567.40      526.34     25.81 o
   1   2   3     3327.56     3237.10     34.03 o
   2   2   3     5846.65     5857.23     57.36 o
   3   2   3     5889.30     6107.99     61.59 o
   4   2   3      604.92      718.52     42.59 o
   5   2   3     4729.58     5198.64     71.84 o
   6   2   3     2271.94     2513.34     60.09 o
   7   2   3       19.90       27.79      8.72 o
   8   2   3       77.91       86.00     16.69 o
   9   2   3        8.49       28.65     17.46 o
  10   2   3      431.29      502.83     51.74 o
  11   2   3        5.99       36.06     17.38 o
  12   2   3      294.67      352.72     39.54 o
  13   2   3      567.11      466.49     85.03 o
 -13   3   3       85.77       51.73     22.17 o
 -12   3   3       37.53       -9.30     13.73 o
 -11   3   3        3.66      -23.37     24.34 o
 -10   3   3      379.14      463.13     54.44 o
  -9   3   3      998.71      858.47     70.21 o
  -8   3   3        0.53      -28.30     22.42 o
  -7   3   3       71.41       61.94     12.42 o
  -6   3   3        4.98       74.38     16.68 o
  -5   3   3     2065.27     2186.57     70.09 o
  -4   3   3       30.64       32.27      7.06 o
  -3   3   3     4931.84     5765.04    138.79 o
  -2   3   3     4956.54     5710.15    106.94 o
  -1   3   3    17850.98    19107.95    144.30 o
   0   3   3      893.59      891.31     31.89 o
   1   3   3     2958.33     2863.60     30.34 o
   2   3   3      342.67      330.79     10.82 o
   3   3   3       34.74       37.88      6.19 o
   4   3   3      409.59      384.75     19.95 o
   5   3   3        5.62       14.12      6.46 o
   6   3   3      438.37      550.20     28.52 o
   7   3   3     2118.93     2219.86     55.63 o
   8   3   3      910.74      930.38     48.73 o
   9   3   3       10.12       78.93     21.51 o
  10   3   3      183.95      144.62     28.25 o
  11   3   3       35.42       55.65     17.91 o
  12   3   3        3.20       -7.38     14.38 o
  13   3   3        5.64      -25.23     26.79 o
 -13   4   3       95.53       21.08     29.17 o
 -12   4   3       18.04        7.10     20.62 o
 -11   4   3        0.08      -38.99     25.99 o
 -10   4   3       32.44       50.02     36.99 o
  -9   4   3       39.30       27.64     12.15 o
  -8   4   3      291.25      297.63     39.35 o
  -7   4   3     1397.17     1642.56     68.27 o
  -6   4   3     8908.04     9669.92    156.67 o
  -5   4   3     6614.67     7488.00    128.33 o
  -4   4   3      240.64      167.00     15.45 o
  -3   4   3     2564.15     2767.67     56.64 o
  -2   4   3     1162.75     1083.74     37.13 o
  -1   4   3      758.57      685.73     23.16 o
   0   4   3      895.75      832.02     23.16 o
   1   4   3       67.46       73.47      8.28 o
   2   4   3    10984.06    10937.14     57.35 o
   3   4   3     1607.87     1727.50     31.78 o
   4   4   3     8776.97     9473.95    103.50 o
   5   4   3       32.18       41.78      9.01 o
   6   4   3       82.48       68.66     10.49 o
   7   4   3       75.87       61.88     11.22 o
   8   4   3       10.24       15.41     10.56 o
   9   4   3       20.82       24.97     13.01 o
  10   4   3       18.36       29.71     25.04 o
  11   4   3        7.45       -2.14     12.93 o
  12   4   3       89.64      174.89     52.05 o
  13   4   3        3.63       -4.90     13.12 o
 -13   5   3      128.29       85.26     29.06 o
 -12   5   3       54.31       24.33     40.92 o
 -11   5   3      457.47      504.85     60.94 o
 -10   5   3        4.22       -4.23     17.47 o
  -9   5   3      202.24      155.92     40.33 o
  -8   5   3        3.66       -0.97     13.81 o
  -7   5   3       46.62       31.51     12.39 o
  -6   5   3        0.62       -2.41      6.14 o
  -5   5   3       35.20       28.78      9.46 o
  -4   5   3       18.51       29.58      6.97 o
  -3   5   3     9384.72    10764.43    112.88 o
  -2   5   3     3453.69     3898.09     70.25 o
  -1   5   3     2936.70     2812.06     71.62 o
   0   5   3        4.36       21.93      4.13 o
   1   5   3      257.94      275.47     11.22 o
   2   5   3     1479.44     1248.06     85.02 o
   3   5   3        2.28        3.45      2.35 o
   4   5   3       38.65       51.11      7.08 o
   5   5   3      610.84      650.04     38.88 o
   6   5   3      351.94      369.51     27.48 o
   7   5   3      425.11      447.65     27.08 o
   8   5   3      514.98      496.31     34.36 o
   9   5   3      166.98      164.01     26.98 o
  10   5   3      149.47      133.71     26.93 o
  11   5   3       49.72       32.78     15.65 o
  12   5   3        1.48        8.44     26.61 o
 -13   6   3       19.99       23.39     40.36 o
 -12   6   3        2.66        7.55     18.68 o
 -11   6   3        2.64       -3.85     16.86 o
 -10   6   3      152.83      137.09     31.94 o
  -9   6   3       31.96        9.28     14.76 o
  -8   6   3      704.60      671.11     59.60 o
  -7   6   3     3630.53     4173.70    110.72 o
  -6   6   3     1967.80     2005.43     54.84 o
  -5   6   3     2175.31     2364.14     70.28 o
  -4   6   3      471.58      481.86     26.41 o
  -3   6   3     2021.57     2151.64     45.24 o
  -2   6   3      643.57      629.66     23.79 o
  -1   6   3      209.87      202.29     13.23 o
   0   6   3     3592.11     3052.08     82.63 o
   1   6   3      619.91      569.64     21.41 o
   2   6   3     1052.28     1011.05     45.26 o
   3   6   3     2407.62     2498.14     43.79 o
   4   6   3     3610.43     3686.59     82.80 o
   5   6   3      461.57      533.49     22.76 o
   6   6   3        2.84       59.87     10.45 o
   7   6   3      117.01      119.86     15.04 o
   8   6   3        1.89        4.35      8.01 o
   9   6   3        3.88       92.92     21.69 o
  10   6   3        0.59        9.53     13.80 o
  11   6   3       79.43       72.10     21.16 o
  12   6   3      222.37      168.68     51.50 o
 -13   7   3       67.35       79.57     28.65 o
 -12   7   3       32.46       27.49     18.22 o
 -11   7   3      204.22      238.26     61.82 o
 -10   7   3     1361.78     1754.67    106.71 o
  -9   7   3      144.51      207.26     36.39 o
  -8   7   3      316.47      301.74     39.92 o
  -7   7   3      239.29      253.28     24.37 o
  -6   7   3       58.28       44.71      9.35 o
  -5   7   3      615.41      589.05     32.17 o
  -4   7   3        4.76       -0.06      3.98 o
  -3   7   3     2457.24     2886.49     57.78 o
  -2   7   3    17006.14    18914.94    122.70 o
  -1   7   3    19036.75    20033.73    112.47 o
   0   7   3    12405.98    12025.33    105.53 o
   1   7   3     2504.06     2283.13     43.51 o
   2   7   3        1.16       -0.46      7.47 o
   3   7   3        0.09        3.32      4.48 o
   4   7   3      306.36      307.64     18.84 o
   5   7   3      332.14      305.95     14.27 o
   6   7   3       31.74       21.30      7.12 o
   7   7   3      200.34      196.99     18.94 o
   8   7   3      684.82      654.60     38.14 o
   9   7   3      431.92      429.38     40.42 o
  10   7   3      108.09       98.12     39.18 o
  11   7   3       20.47      -20.08     28.10 o
  12   7   3        1.22       -3.41     28.31 o
 -13   8   3      168.08      159.81     56.95 o
 -12   8   3        4.42      -25.17     17.37 o
 -11   8   3        2.11        4.85     15.84 o
 -10   8   3       26.87       42.02     21.61 o
  -9   8   3      369.91      314.58     44.41 o
  -8   8   3       38.72       47.25     13.47 o
  -7   8   3      890.90      908.70     45.08 o
  -6   8   3       65.79       77.45     12.62 o
  -5   8   3        0.69       12.74      7.70 o
  -4   8   3      267.61      306.18     25.22 o
  -3   8   3      405.50      428.64     23.39 o
  -2   8   3      177.86      168.08     10.20 o
  -1   8   3       78.20       63.59      8.34 o
   0   8   3        8.01       10.77      3.06 o
   1   8   3     1478.99     1365.09     34.91 o
   2   8   3        2.06       -3.41      8.30 o
   3   8   3      334.87      284.36     14.70 o
   4   8   3      229.79      229.93     15.71 o
   5   8   3     1920.35     2008.70     50.78 o
   6   8   3       23.71       17.37      4.70 o
   7   8   3        0.01      -11.91      7.94 o
   8   8   3        0.63       -1.70     11.21 o
   9   8   3       96.19       75.49     23.57 o
  10   8   3      150.04       93.33     28.68 o
  11   8   3      200.18      184.70     51.91 o
  12   8   3        0.66       14.10     23.82 o
 -12   9   3        2.14       -8.85     15.18 o
 -11   9   3       27.62       67.83     26.53 o
 -10   9   3     2727.15     3137.36    142.36 o
  -9   9   3      120.63      109.35     27.67 o
  -8   9   3      227.34      217.40     24.29 o
  -7   9   3        0.24       -2.16      8.51 o
  -6   9   3        0.47        1.97      6.58 o
  -5   9   3      834.50      833.48     44.23 o
  -4   9   3     1042.18      984.38     38.19 o
  -3   9   3      348.29      460.56     24.58 o
  -2   9   3      656.11      658.13     29.50 o
  -1   9   3    13062.91    14247.01    145.31 o
   0   9   3     4521.96     4292.13     46.24 o
   1   9   3      182.94      185.24     13.83 o
   2   9   3      112.97      111.04     16.47 o
   3   9   3        0.52        2.61      3.90 o
   4   9   3      520.44      484.95     24.88 o
   5   9   3      233.21      285.93     21.34 o
   6   9   3      295.29      306.02     22.63 o
   7   9   3      189.89      172.18     19.65 o
   8   9   3     1615.35     1547.24     85.25 o
   9   9   3        0.02       -6.30      8.96 o
  10   9   3       17.51        6.07     18.90 o
  11   9   3        0.13       29.68     27.98 o
  12   9   3        2.95      -43.57     30.41 o
 -12  10   3        9.61       54.54     25.90 o
 -11  10   3        4.14        9.31     30.79 o
 -10  10   3      108.81      130.51     32.69 o
  -9  10   3      101.10      110.85     22.12 o
  -8  10   3      104.22       84.70     15.66 o
  -7  10   3       23.81       25.76     13.64 o
  -6  10   3     2691.30     2723.86     72.91 o
  -5  10   3     6134.72     6535.29    121.75 o
  -4  10   3      804.16      758.45     34.18 o
  -3  10   3       35.58       35.40      7.78 o
  -2  10   3        3.70        0.97      4.92 o
  -1  10   3      644.20      633.63     24.38 o
   0  10   3      318.13      289.35     13.10 o
   1  10   3     2411.92     2087.43    153.05 o
   2  10   3        4.38        3.96     16.08 o
   3  10   3       24.94       17.95      5.43 o
   4  10   3     7383.76     8025.60     99.21 o
   5  10   3      239.87      293.59     26.30 o
   6  10   3      377.81      403.58     33.78 o
   7  10   3        2.17        2.00      6.22 o
   8  10   3       19.79       22.29      8.33 o
   9  10   3       75.93       66.06     15.39 o
  10  10   3       37.56       28.50     27.66 o
  11  10   3       14.35       31.62     24.25 o
  12  10   3       52.58        5.87     17.91 o
 -12  11   3        0.33        7.28     43.09 o
 -11  11   3      574.33      421.77     56.97 o
 -10  11   3      193.83      156.56     39.95 o
  -9  11   3      365.76      352.17     43.57 o
  -8  11   3       65.27       42.67     10.12 o
  -7  11   3        9.74       -4.30      8.06 o
  -6  11   3        2.24       -2.10      6.84 o
  -5  11   3       51.21       29.73      8.59 o
  -4  11   3      157.75      181.00     20.80 o
  -3  11   3     1025.88      966.69     52.02 o
  -2  11   3     1519.88     1474.74     46.06 o
  -1  11   3     1400.99     1410.48     36.66 o
   0  11   3     1985.86     1869.13     34.05 o
   1  11   3      359.37      337.06     16.26 o
   2  11   3      197.53      159.70     19.33 o
   3  11   3        0.52        0.50      2.44 o
   4  11   3       84.61       94.98     12.58 o
   5  11   3      195.33      179.14     17.51 o
   6  11   3      485.42      432.47     34.73 o
   7  11   3      175.48      163.81     24.39 o
   8  11   3       62.50       49.23     12.53 o
   9  11   3      242.05      190.69     53.92 o
  10  11   3       89.97       73.66     33.75 o
  11  11   3       28.97       44.52     33.80 o
 -11  12   3       16.25      -32.28     24.02 o
 -10  12   3       51.46       31.24     14.77 o
  -9  12   3       84.90       58.56     16.04 o
  -8  12   3      485.63      517.97     34.58 o
  -7  12   3       22.98       11.20      7.06 o
  -6  12   3      416.24      384.45     21.64 o
  -5  12   3     3608.96     3780.68     83.24 o
  -4  12   3      458.77      439.68     31.69 o
  -3  12   3       26.64        9.11     11.17 o
  -2  12   3        0.66        2.54      4.60 o
  -1  12   3      184.44      165.32     14.22 o
   0  12   3     3410.06     3186.85     49.32 o
   1  12   3     1290.00     1244.89     33.49 o
   2  12   3      125.49      131.90      8.53 o
   3  12   3       23.40       16.54      5.72 o
   4  12   3     3454.49     3751.83     64.22 o
   5  12   3     2988.34     3163.81     70.51 o
   6  12   3       13.34       15.66      8.52 o
   7  12   3       10.28        3.42      8.22 o
   8  12   3       33.11       24.88     12.82 o
   9  12   3      227.70      187.70     49.85 o
  10  12   3        1.79       23.18     19.90 o
  11  12   3      108.68      149.01     49.85 o
 -11  13   3      198.47      221.41     89.69 o
 -10  13   3        1.68       17.39     12.43 o
  -9  13   3       83.00      113.98     22.67 o
  -8  13   3        5.92       16.72      8.82 o
  -7  13   3        2.60        5.69     12.92 o
  -6  13   3       15.06       38.64     14.63 o
  -5  13   3     1026.07      981.72     43.81 o
  -4  13   3      118.99      162.86     24.22 o
  -3  13   3       41.59        4.37      8.06 o
  -2  13   3      172.64      173.26     15.11 o
  -1  13   3    21045.07    21564.57    153.52 o
   0  13   3     4953.44     4922.62     60.80 o
   1  13   3      752.90      759.14     27.94 o
   2  13   3       91.09       76.08      9.59 o
   3  13   3        0.18       -4.21      8.23 o
   4  13   3      259.53      284.23     22.35 o
   5  13   3     2099.42     2082.50     58.14 o
   6  13   3        0.09        6.72      6.72 o
   7  13   3        1.13       -7.94     10.07 o
   8  13   3       30.35       27.42     15.56 o
   9  13   3     2342.48     2493.45    175.19 o
  10  13   3      142.52      181.63     52.26 o
  11  13   3       58.45       59.19     32.25 o
 -11  14   3       29.25       -5.74     16.41 o
 -10  14   3       46.64       22.84     30.87 o
  -9  14   3       35.35       28.79     44.23 o
  -8  14   3      608.36      635.03     58.18 o
  -7  14   3       25.29       21.05     10.88 o
  -6  14   3       73.20       46.23     15.61 o
  -5  14   3     1080.05     1084.97     52.84 o
  -4  14   3     1402.04     1380.33     68.53 o
  -3  14   3       36.74       24.11     12.27 o
  -2  14   3        6.37       -1.06      5.86 o
  -1  14   3      137.59      135.56     13.89 o
   0  14   3      423.80      419.73     19.11 o
   1  14   3       18.76       13.05      7.86 o
   2  14   3      238.37      159.68     14.31 o
   3  14   3      377.42      415.59     23.55 o
   4  14   3       13.27       34.61      9.28 o
   5  14   3     2014.09     2231.39     59.80 o
   6  14   3      168.60      169.73     22.76 o
   7  14   3       76.99       68.64     16.29 o
   8  14   3       11.16       24.49     19.56 o
   9  14   3        2.79       55.68     34.07 o
  10  14   3        0.17        9.97     19.84 o
  11  14   3        1.23       12.19     23.29 o
 -11  15   3        2.88       10.69     13.08 o
 -10  15   3      660.72      774.31     60.26 o
  -9  15   3      112.59      122.90     30.82 o
  -8  15   3      557.40      558.52     55.81 o
  -7  15   3       43.22       36.41     15.92 o
  -6  15   3       53.42       38.20     20.81 o
  -5  15   3       61.89       53.28     13.77 o
  -4  15   3     2080.53     1935.75     83.08 o
  -3  15   3      746.26      736.20     39.47 o
  -2  15   3       16.73       15.24      6.91 o
  -1  15   3     6081.22     6630.24     91.38 o
   0  15   3     3264.98     3192.22     53.10 o
   1  15   3      798.72      801.37     36.91 o
   2  15   3       55.50       54.94      9.51 o
   3  15   3       10.29        9.67      7.15 o
   4  15   3       62.20       65.92     13.30 o
   5  15   3        0.86       -1.94      5.28 o
   6  15   3        2.88       -5.54      7.55 o
   7  15   3      341.53      349.85     34.67 o
   8  15   3      351.05      319.76     64.96 o
   9  15   3      394.96      405.24     74.26 o
  10  15   3        3.61       -1.34     21.50 o
 -11  16   3       12.78       36.57     15.97 o
 -10  16   3        0.30       -6.75     15.54 o
  -9  16   3        6.85       34.40     18.87 o
  -8  16   3       88.78       97.73     22.89 o
  -7  16   3     2779.07     2893.93    118.76 o
  -6  16   3     1463.90     1579.54    152.48 o
  -5  16   3     1123.47     1060.05     65.71 o
  -4  16   3     3071.02     2957.01     85.15 o
  -3  16   3     1305.15     1259.80     54.37 o
  -2  16   3       31.90        8.38      7.75 o
  -1  16   3      108.56      127.41     14.40 o
   0  16   3      166.55      156.38     15.06 o
   1  16   3     1053.05     1023.92     63.81 o
   2  16   3       86.98       65.43     15.29 o
   3  16   3       90.08       82.36     11.32 o
   4  16   3      630.58      702.70     26.06 o
   5  16   3       30.52       33.91      9.17 o
   6  16   3      166.08      183.64     23.24 o
   7  16   3       21.10       33.02     29.12 o
   8  16   3        7.66      -16.64     27.47 o
   9  16   3       98.86       88.96     37.12 o
  10  16   3       73.43       78.48     38.07 o
 -10  17   3     1066.01     1193.28     97.97 o
  -9  17   3       10.28       -0.99     14.15 o
  -8  17   3       11.12        3.91     19.28 o
  -7  17   3       74.26       78.91     32.97 o
  -6  17   3      230.19      236.30     33.65 o
  -5  17   3      195.79      202.80     53.73 o
  -4  17   3      383.76      363.20     31.64 o
  -3  17   3     8079.37     7917.07    173.22 o
  -2  17   3     1229.87     1219.85     44.40 o
  -1  17   3       22.24       21.85      8.36 o
   0  17   3       34.91       20.60      6.36 o
   1  17   3       68.14       67.45     20.54 o
   2  17   3        1.83        6.09     11.68 o
   3  17   3       66.85       56.97     18.99 o
   4  17   3       33.13       46.83      9.80 o
   5  17   3        4.03        8.10      5.21 o
   6  17   3      149.44      166.67     45.71 o
   7  17   3      822.00      901.10    102.45 o
   8  17   3      696.83      764.21     98.55 o
   9  17   3        6.04       18.32     21.47 o
  10  17   3        7.75       -4.08     16.08 o
 -10  18   3      108.89       73.06     37.82 o
  -9  18   3       22.46       22.78     18.17 o
  -8  18   3      143.07      136.54     40.25 o
  -7  18   3     4427.21     4522.54    215.81 o
  -6  18   3      247.87      266.05     35.98 o
  -5  18   3     2354.11     2309.12    140.23 o
  -4  18   3      217.37      205.69     23.53 o
  -3  18   3     2087.87     2010.30     72.07 o
  -2  18   3      878.23      796.85     37.56 o
  -1  18   3       81.09       45.93     34.09 o
   0  18   3       24.11       17.26      6.57 o
   1  18   3       92.88       65.40     13.97 o
   2  18   3       60.83       55.03     11.21 o
   3  18   3     1054.47      968.98     64.60 o
   4  18   3      693.33      831.75     36.82 o
   5  18   3       15.91        7.75      5.79 o
   6  18   3        8.96        5.17     13.28 o
   7  18   3       25.70        5.89     18.40 o
   8  18   3        1.05        7.79     19.35 o
   9  18   3       69.83       47.23     31.14 o
 -10  19   3       80.56      107.02     43.88 o
  -9  19   3       42.05       -3.12     24.59 o
  -8  19   3        1.50       -5.80     19.59 o
  -7  19   3      160.14      186.15     47.71 o
  -6  19   3      211.26      194.44     46.53 o
  -5  19   3      156.73      161.54     28.01 o
  -4  19   3       13.86       12.89      8.27 o
  -3  19   3      796.09      769.44     39.23 o
  -2  19   3     3734.85     3852.63    100.60 o
  -1  19   3     7545.88     7936.04    155.49 o
   0  19   3        0.05        6.25      5.83 o
   1  19   3      122.14      123.95     23.42 o
   2  19   3      129.09      128.50     27.62 o
   3  19   3       24.84       16.31     12.41 o
   4  19   3        2.73       -4.66     13.57 o
   5  19   3       12.81        5.82     10.47 o
   6  19   3        2.46        4.89      9.96 o
   7  19   3       92.18       14.28     18.50 o
   8  19   3     1033.88     1145.67    124.53 o
   9  19   3       97.22      109.74     44.71 o
 -10  20   3        0.13       27.91     29.33 o
  -9  20   3      163.14      156.70     48.64 o
  -8  20   3       21.36        4.60     15.58 o
  -7  20   3      188.18      171.05     46.19 o
  -6  20   3       21.66       13.69     16.82 o
  -5  20   3       61.39       43.87     20.70 o
  -4  20   3        1.63        0.90     12.32 o
  -3  20   3      559.75      587.58     39.30 o
  -2  20   3      120.94       82.60     18.02 o
  -1  20   3        1.72       11.60      9.69 o
   0  20   3      160.96      137.71     15.90 o
   1  20   3      121.81      108.89     23.00 o
   2  20   3       64.07       58.09     13.03 o
   3  20   3      766.35      766.50     47.99 o
   4  20   3      236.95      255.84     22.06 o
   5  20   3       11.14       10.37      8.46 o
   6  20   3      103.21      125.44     40.80 o
   7  20   3      394.41      477.33     81.86 o
   8  20   3        4.35       17.31     20.90 o
   9  20   3       42.21        3.20     20.98 o
  -9  21   3      239.05      247.34     60.18 o
  -8  21   3        5.90      -16.22     19.71 o
  -7  21   3        6.53       -3.33     16.46 o
  -6  21   3        2.97       -0.72     13.66 o
  -5  21   3        0.02        4.27     11.30 o
  -4  21   3       96.18      117.00     22.81 o
  -3  21   3      215.04      258.43     27.20 o
  -2  21   3      283.66      309.58     34.66 o
  -1  21   3     2503.64     2800.36     98.10 o
   0  21   3       33.95       83.73     12.48 o
   1  21   3      184.31      164.08     17.57 o
   2  21   3      254.67      241.34     21.23 o
   3  21   3       40.18       62.64     15.08 o
   4  21   3        0.58        6.31      7.11 o
   5  21   3       93.27       63.49     17.39 o
   6  21   3      272.19      264.59     59.53 o
   7  21   3      194.11      208.71     55.28 o
   8  21   3      602.14      597.72     94.28 o
  -9  22   3       96.14      117.97     43.67 o
  -8  22   3        1.98        2.52     14.09 o
  -7  22   3       90.67       62.93     24.95 o
  -6  22   3       63.11       68.36     20.36 o
  -5  22   3       26.37       19.43     12.40 o
  -4  22   3        2.46      -14.10     14.17 o
  -3  22   3       44.91       68.99     21.36 o
  -2  22   3       74.70       70.71     21.96 o
  -1  22   3      137.12      150.15     27.22 o
   0  22   3       13.26        7.24     12.35 o
   1  22   3        3.13       -4.79      8.20 o
   2  22   3      478.96      400.31     47.61 o
   3  22   3      136.79      114.13     18.54 o
   4  22   3      267.57      232.85     30.95 o
   5  22   3     1069.07     1002.91    135.43 o
   6  22   3       99.17      108.19     37.72 o
   7  22   3       32.54       27.84     20.42 o
   8  22   3       58.95       58.97     34.64 o
  -8  23   3       46.80      260.67     59.28 o
  -7  23   3       56.98       55.98     32.08 o
  -6  23   3        0.39      -19.16     18.24 o
  -5  23   3       38.59       38.85     18.94 o
  -4  23   3      164.34      143.85     27.21 o
  -3  23   3       66.03       88.58     20.54 o
  -2  23   3       73.87      114.18     22.88 o
  -1  23   3       93.34      112.68     22.51 o
   0  23   3        3.35       -4.22     10.64 o
   1  23   3        1.61        4.96      8.74 o
   2  23   3        2.16        3.46     14.63 o
   3  23   3       33.41       28.82     26.17 o
   4  23   3        9.38        2.55     10.10 o
   5  23   3      513.88      532.34     81.80 o
   6  23   3      345.99      310.24     65.73 o
   7  23   3     1089.30     1051.38    123.56 o
  -8  24   3       35.96       73.22     33.93 o
  -7  24   3       63.09       55.00     19.89 o
  -6  24   3        3.62        2.92     16.99 o
  -5  24   3      108.84      118.50     25.70 o
  -4  24   3       11.96        0.37     14.14 o
  -3  24   3       13.20        1.89     18.68 o
  -2  24   3       64.93       78.83     20.42 o
  -1  24   3       17.41       47.11     12.98 o
   0  24   3      115.05      106.74     21.70 o
   1  24   3        1.46       -4.77     22.70 o
   2  24   3      129.44       90.71     33.85 o
   3  24   3      125.05      164.22     47.70 o
   4  24   3       11.96        1.82     15.96 o
   5  24   3      584.79      445.98     76.54 o
   6  24   3       34.11        5.83     24.04 o
   7  24   3        2.29       10.64     26.81 o
  -7  25   3        3.52       18.88     43.44 o
  -6  25   3        0.07       -2.53     23.46 o
  -5  25   3       38.82       48.83     19.39 o
  -4  25   3        5.60        0.74     14.13 o
  -3  25   3      243.97      212.80     33.26 o
  -2  25   3      603.85      627.43     53.96 o
  -1  25   3       26.19       -0.85     14.19 o
   0  25   3      309.20      368.36     37.73 o
   1  25   3        9.89       59.81     32.73 o
   2  25   3       40.85        7.76     18.59 o
   3  25   3       89.21       98.80     38.42 o
   4  25   3       52.50       90.35     38.32 o
   5  25   3        3.68       11.43     20.24 o
   6  25   3       14.29        9.56     18.35 o
  -7  26   3       39.14       18.28     23.40 o
  -6  26   3      433.17      337.46     58.68 o
  -5  26   3      377.95      458.74     52.24 o
  -4  26   3      106.35      103.31     25.64 o
  -3  26   3       30.45       54.99     27.95 o
  -2  26   3       18.19       21.61     14.12 o
  -1  26   3        0.15       -2.82     10.61 o
   0  26   3       72.97      122.45     41.25 o
   1  26   3        0.13        3.22     19.67 o
   2  26   3       18.31       24.35     17.62 o
   3  26   3     1074.75     1181.41    122.73 o
   4  26   3      560.90      598.23     91.09 o
   5  26   3       28.29       29.43     26.40 o
   6  26   3        0.02      -22.85     16.80 o
  -6  27   3       18.82       19.28     14.63 o
  -5  27   3       48.01       97.49     30.99 o
  -4  27   3      561.95      563.15     56.50 o
  -3  27   3      110.10       52.69     16.34 o
  -2  27   3       15.04        8.65     16.28 o
  -1  27   3      317.22      359.28     67.14 o
   0  27   3      445.31      486.87     78.12 o
   1  27   3       12.73       17.47     26.93 o
   2  27   3       15.09       -6.48     30.14 o
   3  27   3        2.02       26.09     33.74 o
   4  27   3       29.33       33.80     34.59 o
   5  27   3       26.02       57.57     35.98 o
  -5  28   3      145.45      131.77     27.64 o
  -4  28   3      379.58      389.66     48.50 o
  -3  28   3      190.44      309.81     62.71 o
  -2  28   3        3.26       -6.37     24.45 o
  -1  28   3       34.16       49.05     33.56 o
   0  28   3        4.34       30.36     28.32 o
   1  28   3       59.38       34.25     27.54 o
   2  28   3       48.21       13.99     26.09 o
   3  28   3      415.80      585.68     92.37 o
   4  28   3        5.70       31.23     33.12 o
  -4  29   3        5.23      -15.46     21.40 o
  -3  29   3      487.56      612.17     89.53 o
  -2  29   3        1.23       44.08     32.94 o
  -1  29   3      479.79      697.58     96.66 o
   0  29   3       21.25        9.06     23.11 o
   1  29   3        8.57      -48.10     32.07 o
   2  29   3        0.63      -19.45     37.84 o
   3  29   3        5.50        5.94     22.32 o
  -2  30   3        6.16        8.52     19.63 o
  -1  30   3       19.92       63.18     32.93 o
   0  30   3      133.09      122.37     42.25 o
   1  30   3       44.85       49.74     28.15 o
 -12   0   4     4658.96     4830.11    282.18 o
 -10   0   4      114.08      210.79     57.53 o
  -8   0   4      746.74      842.85     96.07 o
  -6   0   4      247.33      224.13     46.61 o
  -4   0   4     6296.33     6412.80    198.83 o
  -2   0   4     5268.84     5975.69    164.61 o
   0   0   4    12824.73    12204.10    150.75 o
   2   0   4      602.64      589.90     22.86 o
   4   0   4     4078.94     4096.48     79.12 o
   6   0   4     2882.31     3033.06     80.65 o
   8   0   4    50108.89    50953.64    629.14 o
  10   0   4        3.80        8.65     21.26 o
  12   0   4      124.05      200.01     55.04 o
 -13   1   4       91.27      148.72     39.54 o
 -12   1   4      114.63      144.94     41.01 o
 -11   1   4       36.06       40.93     24.07 o
 -10   1   4       37.59       30.83     22.22 o
  -9   1   4      329.22      275.51     66.26 o
  -8   1   4        9.31       26.23     29.42 o
  -7   1   4        0.90       84.53     99.11 o
  -6   1   4     1015.00      991.91     64.24 o
  -5   1   4     1158.07     1239.40     66.71 o
  -4   1   4      879.37      792.84     57.47 o
  -3   1   4       12.23       14.70      7.97 o
  -2   1   4        0.65        1.21      9.67 o
  -1   1   4      108.71       88.48     11.79 o
   0   1   4      939.14      923.43     30.06 o
   1   1   4       76.62       75.28      7.80 o
   2   1   4     1908.65     1883.88     29.45 o
   3   1   4       22.08       38.09      5.80 o
   4   1   4     7201.63     7853.92     82.26 o
   5   1   4      524.82      537.84     26.19 o
   6   1   4      323.16      290.15     18.57 o
   7   1   4      203.93      221.85     21.42 o
   8   1   4      189.02      818.12     61.54 o
   9   1   4      125.57      218.85     32.55 o
  10   1   4        0.04      -12.79     23.92 o
  11   1   4     1240.89     1258.58     84.68 o
  12   1   4     1257.21     1128.46     69.52 o
 -13   2   4       62.62       51.23     24.37 o
 -12   2   4      431.25      380.51     55.51 o
 -11   2   4     2001.79     2032.83    123.15 o
 -10   2   4      168.42      119.33     28.87 o
  -9   2   4      259.90      228.08     42.04 o
  -8   2   4      748.64      745.95     63.38 o
  -7   2   4       47.16       44.23     15.95 o
  -6   2   4       23.15       12.57      7.87 o
  -5   2   4      682.93      740.29     42.86 o
  -4   2   4     2142.27     2049.46     80.32 o
  -3   2   4      546.50      623.15     41.21 o
  -2   2   4      368.80      395.86     37.32 o
  -1   2   4     1451.32     1386.09     43.44 o
   0   2   4     5064.00     5152.17    104.77 o
   1   2   4        2.28        9.86      3.79 o
   2   2   4       35.21       36.12      4.79 o
   3   2   4       22.39       24.65      5.65 o
   4   2   4      692.54      767.21     26.48 o
   5   2   4      729.10      776.94     31.13 o
   6   2   4      151.99      152.16     13.66 o
   7   2   4     3861.00     4003.97     82.63 o
   8   2   4     1103.38     1213.22     66.06 o
   9   2   4       83.57       42.24     19.03 o
  10   2   4      313.82      322.61     54.25 o
  11   2   4      518.40      551.40     57.22 o
  12   2   4        2.32       45.68     30.32 o
 -13   3   4      204.87      138.34     35.03 o
 -12   3   4       54.80       47.68     23.90 o
 -11   3   4       24.41       15.59     17.92 o
 -10   3   4      139.63       93.48     46.79 o
  -9   3   4      226.35      252.08     39.83 o
  -8   3   4     2091.89     2183.56    108.22 o
  -7   3   4       87.92       75.40     20.41 o
  -6   3   4     5323.37     5572.67    105.41 o
  -5   3   4       64.61       86.18     16.11 o
  -4   3   4     2263.83     2202.36     83.61 o
  -3   3   4      172.75      186.24     17.85 o
  -2   3   4        0.16       -3.71      7.54 o
  -1   3   4      305.35      287.20     20.84 o
   0   3   4     2011.16     1799.00     51.46 o
   1   3   4      125.60      153.64      9.06 o
   2   3   4     2318.44     2256.84     31.84 o
   3   3   4       16.80       14.44      3.89 o
   4   3   4    15359.03    15867.86    115.26 o
   5   3   4       36.96       45.28      7.97 o
   6   3   4      100.06       92.45     10.55 o
   7   3   4      114.69      142.06     16.90 o
   8   3   4       59.46       87.81     17.61 o
   9   3   4      162.04      169.55     29.17 o
  10   3   4      714.30      692.61     58.30 o
  11   3   4       37.17       60.36     19.80 o
  12   3   4      187.81      275.88     60.98 o
 -13   4   4      543.85      554.88     73.55 o
 -12   4   4       45.57       69.47     26.22 o
 -11   4   4        2.44       -2.42     15.53 o
 -10   4   4      352.40      323.63     47.45 o
  -9   4   4      875.67      853.11     72.13 o
  -8   4   4        5.52       27.23     16.96 o
  -7   4   4       11.76        5.98      9.71 o
  -6   4   4      386.07      396.09     29.21 o
  -5   4   4       36.62       16.03      8.31 o
  -4   4   4     2721.17     3253.61     83.55 o
  -3   4   4     1043.77     1234.71     45.40 o
  -2   4   4        3.17       -3.20      4.04 o
  -1   4   4     1354.40     1472.56     47.01 o
   0   4   4     3191.40     3767.25     64.31 o
   1   4   4       68.85       83.55      6.77 o
   2   4   4      133.53      118.80      7.08 o
   3   4   4       20.32       18.67      4.19 o
   4   4   4      252.42      279.30     16.14 o
   5   4   4      520.09      557.17     23.93 o
   6   4   4       56.08       39.32      7.49 o
   7   4   4       22.51       19.37      8.14 o
   8   4   4      509.89      506.65     35.97 o
   9   4   4     1031.93     1157.59     69.86 o
  10   4   4       66.52       99.27     22.70 o
  11   4   4      107.25      115.99     27.34 o
  12   4   4        1.06      -21.39     23.18 o
 -13   5   4       70.49      390.53    334.81 o
 -12   5   4       36.32       39.64     24.15 o
 -11   5   4        4.96       -2.99     14.64 o
 -10   5   4        0.02       -5.62     14.29 o
  -9   5   4       12.01       13.47     21.30 o
  -8   5   4     2324.43     2397.12    114.09 o
  -7   5   4      225.88      240.81     28.84 o
  -6   5   4       44.72       46.85     11.78 o
  -5   5   4      170.80      171.33     21.43 o
  -4   5   4    14955.27    16258.08    188.62 o
  -3   5   4        0.31       -2.72      5.58 o
  -2   5   4        6.79       10.48      6.00 o
  -1   5   4      102.51       86.43     10.19 o
   0   5   4     9874.53     9692.50     95.28 o
   1   5   4      113.04      109.15      6.93 o
   2   5   4       20.18       19.78      4.64 o
   3   5   4      314.69      330.88     11.94 o
   4   5   4     3328.41     3525.07     52.80 o
   5   5   4       29.36       28.93      8.91 o
   6   5   4      264.85      238.11     18.99 o
   7   5   4       53.45       45.57     10.15 o
   8   5   4       42.91       55.98     14.49 o
   9   5   4       64.71       48.18     18.88 o
  10   5   4      189.23      207.82     31.09 o
  11   5   4     1015.26     1055.75    115.21 o
  12   5   4       16.96       44.89     27.51 o
 -13   6   4       54.71       77.90     37.44 o
 -12   6   4        4.39       -3.14     15.04 o
 -11   6   4        0.02       -8.54     23.22 o
 -10   6   4       81.63       73.09     24.74 o
  -9   6   4     1136.48     1153.79     83.59 o
  -8   6   4      530.97      560.62     56.59 o
  -7   6   4        7.97        3.66      9.88 o
  -6   6   4      231.02      249.74     23.84 o
  -5   6   4        4.65       12.06      8.32 o
  -4   6   4    16760.40    18304.91    229.30 o
  -3   6   4      207.49      236.99     18.19 o
  -2   6   4     6928.08     8097.16    108.64 o
  -1   6   4      309.47      274.61     17.94 o
   0   6   4    13738.30    13803.08     89.94 o
   1   6   4        1.32       -5.68      4.00 o
   2   6   4       24.76       20.27      8.50 o
   3   6   4        1.62        2.98      2.16 o
   4   6   4      790.48      766.44     19.30 o
   5   6   4     1467.39     1384.11     39.65 o
   6   6   4      481.32      558.08     34.02 o
   7   6   4       23.34       13.01      7.32 o
   8   6   4     4044.08     4058.09    149.32 o
   9   6   4       92.96       73.71     18.24 o
  10   6   4      177.31      176.42     28.89 o
  11   6   4      122.21      116.62     40.66 o
  12   6   4        0.71       28.69     26.76 o
 -12   7   4        0.88       26.15     22.91 o
 -11   7   4        7.83       11.20     13.56 o
 -10   7   4       97.08      105.57     55.53 o
  -9   7   4      576.41      605.79     82.77 o
  -8   7   4      617.31      528.53     63.49 o
  -7   7   4      148.86      144.19     23.16 o
  -6   7   4     3185.67     3158.51     81.31 o
  -5   7   4       93.30       92.87     16.23 o
  -4   7   4     1135.32     1339.31     65.34 o
  -3   7   4      108.49      125.05     14.44 o
  -2   7   4       10.15       24.05      8.76 o
  -1   7   4       64.44       65.46      8.83 o
   0   7   4       97.20       92.30     11.65 o
   1   7   4      180.71      229.39     19.10 o
   2   7   4      159.42      222.97     26.34 o
   3   7   4       66.79       71.73      7.45 o
   4   7   4      236.15      213.70     14.18 o
   5   7   4     1792.10     1603.99     62.25 o
   6   7   4        0.65       -0.62      3.92 o
   7   7   4       48.96       52.97      9.99 o
   8   7   4       31.55       41.34     11.84 o
   9   7   4      119.26      119.29     17.85 o
  10   7   4        1.54        1.62     13.99 o
  11   7   4       10.74       23.89     32.78 o
  12   7   4       36.16       22.15     23.51 o
 -12   8   4      259.91      236.51     48.23 o
 -11   8   4      251.99      275.69     47.44 o
 -10   8   4      415.86      449.22     56.73 o
  -9   8   4       42.90       46.58     21.91 o
  -8   8   4      627.26      599.90     59.43 o
  -7   8   4       51.28       76.91     20.89 o
  -6   8   4        6.87        2.11      7.54 o
  -5   8   4        3.36       -6.81     11.51 o
  -4   8   4      434.72      328.94     23.82 o
  -3   8   4      984.98     1113.98     40.28 o
  -2   8   4      928.81     1097.71     37.14 o
  -1   8   4     1178.95     1489.55     37.22 o
   0   8   4     2427.14     2269.61     54.01 o
   1   8   4      547.44      550.51     25.01 o
   2   8   4       58.89       58.57     18.89 o
   3   8   4       57.87       40.93     15.67 o
   4   8   4      680.22      637.18     24.08 o
   5   8   4       60.04       63.36      9.62 o
   6   8   4      573.70      543.89     61.70 o
   7   8   4      317.11      327.13     21.89 o
   8   8   4     1107.25     1107.41     45.52 o
   9   8   4       47.43       56.27     14.78 o
  10   8   4       27.07       -8.85     14.80 o
  11   8   4       54.46      175.33     54.85 o
  12   8   4        0.31      -13.01     26.47 o
 -12   9   4       12.55      -16.15     47.36 o
 -11   9   4       17.42       11.47     28.33 o
 -10   9   4       12.54       65.91     25.93 o
  -9   9   4      691.12      723.13     67.77 o
  -8   9   4       10.37        7.67     26.77 o
  -7   9   4      263.61      223.26     27.68 o
  -6   9   4     2508.96     2534.99     74.63 o
  -5   9   4      836.94      899.19     41.67 o
  -4   9   4      434.33      445.98     24.42 o
  -3   9   4      100.02       85.03     10.33 o
  -2   9   4       40.53       37.76      6.69 o
  -1   9   4       95.09       92.14      9.16 o
   0   9   4       75.75       58.35      7.66 o
   1   9   4     1348.35     1315.42     38.63 o
   2   9   4      156.22      170.92     22.10 o
   3   9   4      609.75      576.47     41.48 o
   4   9   4      808.40      765.19     25.70 o
   5   9   4      275.16      278.63     18.00 o
   6   9   4       50.43       77.62     16.60 o
   7   9   4       54.42       31.20      7.80 o
   8   9   4      166.83      121.11     20.56 o
   9   9   4      279.13      228.38     55.99 o
  10   9   4       14.13        2.81     16.91 o
  11   9   4       46.08       76.05     35.28 o
  12   9   4       18.27       28.67     19.94 o
 -12  10   4       19.18        4.67     18.93 o
 -11  10   4       68.36       46.66     22.68 o
 -10  10   4      238.23      156.77     72.25 o
  -9  10   4      120.31       86.57     25.23 o
  -8  10   4      311.94      291.23     49.43 o
  -7  10   4        7.16       -2.36     11.08 o
  -6  10   4      295.68      267.70     22.61 o
  -5  10   4       24.81       21.03      9.43 o
  -4  10   4      333.01      358.74     22.66 o
  -3  10   4       10.31       11.73      6.02 o
  -2  10   4     1868.95     1941.20     36.33 o
  -1  10   4     1787.98     1814.26     49.91 o
   0  10   4     1500.88     1406.81     46.07 o
   1  10   4      288.18      258.42     25.00 o
   2  10   4       31.15       49.05     14.38 o
   3  10   4       57.15       43.51     13.37 o
   4  10   4       59.67       56.50      9.20 o
   5  10   4      291.76      266.00     18.98 o
   6  10   4      494.69      485.23     30.06 o
   7  10   4      234.36      240.28     28.27 o
   8  10   4     2428.23     2207.25    159.92 o
   9  10   4      474.27      502.59     76.75 o
  10  10   4        0.06        0.38     17.53 o
  11  10   4       17.25       10.38     16.97 o
 -12  11   4        1.68       -9.83     32.31 o
 -11  11   4        0.93      -11.53     32.75 o
 -10  11   4       19.66       -6.02     21.73 o
  -9  11   4      444.04      500.92     58.18 o
  -8  11   4     1346.47     1359.10     90.16 o
  -7  11   4     1394.24     1505.81     70.99 o
  -6  11   4       61.05       56.24     12.81 o
  -5  11   4      614.19      684.35     33.12 o
  -4  11   4      628.79      615.21     33.52 o
  -3  11   4       65.24       45.66      8.18 o
  -2  11   4        0.93       -0.53      4.80 o
  -1  11   4       22.95       18.50      4.74 o
   0  11   4       89.94       86.39      9.17 o
   1  11   4      137.81      172.30     15.25 o
   2  11   4       39.29       33.09     11.18 o
   3  11   4     1435.46     1448.31     68.07 o
   4  11   4      887.45      771.67     40.42 o
   5  11   4        6.66       14.53      8.44 o
   6  11   4       17.97       15.09     14.26 o
   7  11   4       12.80        3.22     13.81 o
   8  11   4        0.09        4.12     10.07 o
   9  11   4       19.09       33.18     26.33 o
  10  11   4      133.88      154.76     45.85 o
  11  11   4        3.22       18.70     20.91 o
 -12  12   4      759.92      662.62     99.26 o
 -11  12   4       57.95       46.60     62.71 o
 -10  12   4      135.62      169.59     39.75 o
  -9  12   4      815.51      832.76     76.30 o
  -8  12   4        5.62        6.07     10.32 o
  -7  12   4        0.72        5.46     11.22 o
  -6  12   4      360.32      339.52     29.27 o
  -5  12   4       51.27       55.09     12.76 o
  -4  12   4        0.20        2.97      6.44 o
  -3  12   4     1326.78     1342.61     62.71 o
  -2  12   4      595.30      706.31     33.10 o
  -1  12   4       57.84       51.24      7.18 o
   0  12   4      493.23      478.15     17.20 o
   1  12   4      209.07      233.56     17.90 o
   2  12   4       64.98       51.70     11.16 o
   3  12   4       44.03       37.61     27.91 o
   4  12   4       28.52       17.91      6.54 o
   5  12   4      105.26      112.48     13.33 o
   6  12   4      129.80       74.39     32.58 o
   7  12   4      200.54      175.54     30.86 o
   8  12   4      811.06     1092.71    111.14 o
   9  12   4       16.79       38.90     22.24 o
  10  12   4       34.11       19.09     18.71 o
  11  12   4        0.03        5.98     18.72 o
 -11  13   4        1.44       12.53     21.24 o
 -10  13   4       86.31       52.91     21.54 o
  -9  13   4       53.77      236.44    241.00 o
  -8  13   4     1361.58     1442.95     74.98 o
  -7  13   4      705.72      718.58     32.04 o
  -6  13   4     2608.89     2322.55    122.44 o
  -5  13   4      419.75      387.88     28.52 o
  -4  13   4      483.26      465.58     40.90 o
  -3  13   4       17.36        7.83     10.43 o
  -2  13   4        3.53       -1.59      6.43 o
  -1  13   4      293.46      278.70     17.68 o
   0  13   4      677.94      618.01     20.35 o
   1  13   4      269.52      258.29     19.50 o
   2  13   4       14.64        9.21      4.16 o
   3  13   4      339.86      356.17     29.21 o
   4  13   4     1644.71     1346.80    104.80 o
   5  13   4       22.91       28.60      7.08 o
   6  13   4       34.44       22.87     14.41 o
   7  13   4       82.29      102.94     18.44 o
   8  13   4        0.59       -6.78     16.06 o
   9  13   4       22.65       23.74     16.61 o
  10  13   4        6.62       18.30     18.62 o
  11  13   4       15.15       31.79     24.18 o
 -11  14   4      248.97      283.28     76.74 o
 -10  14   4      126.61       69.30     46.65 o
  -9  14   4      315.99      332.04     39.28 o
  -8  14   4       82.63       96.66     22.65 o
  -7  14   4        8.90        6.37     15.22 o
  -6  14   4       11.27       -3.53     11.57 o
  -5  14   4      502.16      450.24     34.95 o
  -4  14   4      508.80      519.33     43.99 o
  -3  14   4     2060.55     1947.78     86.41 o
  -2  14   4      410.20      463.17     25.92 o
  -1  14   4     5902.17     6048.39     82.60 o
   0  14   4      163.48      152.24     14.29 o
   1  14   4      407.14      363.15     30.59 o
   2  14   4        0.68        5.30      6.89 o
   3  14   4        1.33       -2.19     11.55 o
   4  14   4       61.28       86.72     24.41 o
   5  14   4      543.18      535.73     27.29 o
   6  14   4       37.41       43.65     15.47 o
   7  14   4      356.44      432.92     69.74 o
   8  14   4      616.87      794.40     97.35 o
   9  14   4       58.32       63.12     31.89 o
  10  14   4       13.42       44.34     35.59 o
 -11  15   4        1.11       -6.92     57.40 o
 -10  15   4       31.32       52.19     40.82 o
  -9  15   4      282.69      271.65     36.24 o
  -8  15   4      438.90      541.60     47.64 o
  -7  15   4     1184.47     1266.65     87.50 o
  -6  15   4      963.35      965.40     66.30 o
  -5  15   4     1687.58     1655.38     67.00 o
  -4  15   4      210.00      201.81     28.25 o
  -3  15   4      215.53      174.19     27.74 o
  -2  15   4      262.07      253.81     19.92 o
  -1  15   4      177.63      180.54     15.69 o
   0  15   4      228.62      234.93     21.09 o
   1  15   4      422.34      400.67     29.14 o
   2  15   4      254.40      228.71     17.15 o
   3  15   4      476.48      460.43     74.55 o
   4  15   4     1713.94     1738.21    117.64 o
   5  15   4      100.24      103.74      9.30 o
   6  15   4       10.05        9.68      7.53 o
   7  15   4       12.92        1.00     16.10 o
   8  15   4       44.43       77.75     36.49 o
   9  15   4       20.81       -0.47     17.37 o
  10  15   4       82.33      136.63     51.46 o
 -10  16   4      444.18      382.24     54.78 o
  -9  16   4      110.59      143.73     26.68 o
  -8  16   4      363.03      388.67     56.28 o
  -7  16   4        3.15        5.65     17.56 o
  -6  16   4      241.11      271.18     49.80 o
  -5  16   4       57.36      142.41     34.00 o
  -4  16   4     1881.16     1858.74     68.03 o
  -3  16   4     2244.44     2136.75     71.84 o
  -2  16   4     3033.24     3102.81     82.13 o
  -1  16   4        0.24        7.34      6.91 o
   0  16   4       52.95       66.40     16.50 o
   1  16   4       26.12       17.83      5.42 o
   2  16   4        3.41        0.16      7.38 o
   3  16   4       48.33       36.61     15.43 o
   4  16   4      469.89      460.27     35.63 o
   5  16   4      387.88      379.88     23.64 o
   6  16   4      312.35      290.34     35.13 o
   7  16   4        0.90       -3.59     20.92 o
   8  16   4      724.96      819.72    103.26 o
   9  16   4      143.12      210.98     52.40 o
  10  16   4        6.32       23.42     29.51 o
 -10  17   4       93.87      115.53     27.07 o
  -9  17   4      672.33      694.00     56.99 o
  -8  17   4       15.97       30.61     13.88 o
  -7  17   4      272.40      320.03     57.60 o
  -6  17   4      187.10      124.70     33.17 o
  -5  17   4       18.09       63.34     25.50 o
  -4  17   4     3954.69     3790.53    203.83 o
  -3  17   4      133.05       96.59     19.71 o
  -2  17   4       33.44        2.98     10.46 o
  -1  17   4       60.90       61.02     10.82 o
   0  17   4     1466.04     1327.12     77.68 o
   1  17   4      803.39      877.39     32.21 o
   2  17   4      116.21      113.81      8.40 o
   3  17   4      383.79      345.73     37.19 o
   4  17   4       73.32      109.70     53.29 o
   5  17   4      577.51      525.79     34.93 o
   6  17   4        1.97        6.27      7.65 o
   7  17   4        0.85       49.10     30.78 o
   8  17   4        0.00       15.70     25.82 o
   9  17   4       37.94       33.78     29.00 o
 -10  18   4      239.65      250.26     47.83 o
  -9  18   4       48.39        8.06     32.39 o
  -8  18   4      143.98      135.16     40.69 o
  -7  18   4        0.05      -11.21     22.79 o
  -6  18   4       32.64       10.90     15.66 o
  -5  18   4      175.64      231.44     43.78 o
  -4  18   4     7012.47     6735.14    440.44 o
  -3  18   4       25.33       22.35     11.47 o
  -2  18   4       47.57       29.48      9.99 o
  -1  18   4     1907.58     1952.08     57.63 o
   0  18   4     8203.45     8234.03    136.19 o
   1  18   4      900.17      916.97     34.41 o
   2  18   4       54.69       46.76     11.14 o
   3  18   4       29.62       24.36     16.29 o
   4  18   4       67.07       83.06     25.08 o
   5  18   4        8.62       13.69      9.83 o
   6  18   4      613.58      625.24     51.60 o
   7  18   4      147.93      150.40     45.53 o
   8  18   4       11.78      -27.89     24.95 o
   9  18   4       19.19       22.49     18.82 o
 -10  19   4      137.22      110.76     46.07 o
  -9  19   4       17.91       49.91     27.14 o
  -8  19   4      414.55      434.88     71.47 o
  -7  19   4      166.45      142.29     40.49 o
  -6  19   4     1358.42     1393.77    114.31 o
  -5  19   4      157.48      241.20     46.88 o
  -4  19   4     1792.41     1683.61     77.82 o
  -3  19   4      131.11       80.13     22.75 o
  -2  19   4        3.63        8.63      9.56 o
  -1  19   4      271.85      222.36     20.37 o
   0  19   4     1255.20     1276.62     56.19 o
   1  19   4       16.49       24.70      6.96 o
   2  19   4      498.71      497.97     22.62 o
   3  19   4     2891.77     2065.68     56.63 o
   4  19   4      114.98      170.13     29.24 o
   5  19   4      834.40      877.47     61.17 o
   6  19   4       34.60       14.90     15.92 o
   7  19   4       26.24       37.67     20.68 o
   8  19   4        0.33       -6.61     27.58 o
   9  19   4      101.41      156.51     52.03 o
  -9  20   4      101.20      101.66     30.41 o
  -8  20   4       52.31       74.59     32.51 o
  -7  20   4       26.90       16.33     12.58 o
  -6  20   4        0.16        2.65     18.86 o
  -5  20   4        0.05       16.25     20.92 o
  -4  20   4      133.37      142.32     26.33 o
  -3  20   4        0.04       -5.80      7.77 o
  -2  20   4      231.52      239.51     40.84 o
  -1  20   4     1105.76     1085.47     61.64 o
   0  20   4       37.85       48.05     13.07 o
   1  20   4       39.03       29.87      8.68 o
   2  20   4       48.20       32.91      7.93 o
   3  20   4      137.34       81.74     26.13 o
   4  20   4       11.73       14.28     26.87 o
   5  20   4      866.41      906.86     62.07 o
   6  20   4      357.22      308.54     36.34 o
   7  20   4        7.33      -11.13     19.98 o
   8  20   4       79.82       43.04     29.68 o
  -9  21   4       42.73       62.15     27.23 o
  -8  21   4      518.41      424.33     72.18 o
  -7  21   4       31.94       -0.66     22.65 o
  -6  21   4        2.36      -17.78     15.20 o
  -5  21   4      185.48      186.89     32.85 o
  -4  21   4      131.28      137.17     26.12 o
  -3  21   4       38.06       43.37     12.05 o
  -2  21   4       30.31       33.35     13.36 o
  -1  21   4        4.31        4.30      7.00 o
   0  21   4      553.20      520.04     43.98 o
   1  21   4      660.11      638.96     31.86 o
   2  21   4      114.95       98.82     10.08 o
   3  21   4      231.86      274.09     36.77 o
   4  21   4      625.20      675.62     54.76 o
   5  21   4       52.55       93.36     23.75 o
   6  21   4       58.82       27.86     12.24 o
   7  21   4        7.89       -8.48     19.20 o
   8  21   4        0.00       -1.85     23.68 o
  -9  22   4       65.75       28.27     27.27 o
  -8  22   4       44.93       48.95     22.45 o
  -7  22   4        0.87        1.49     18.27 o
  -6  22   4        0.05      -27.55     18.36 o
  -5  22   4       15.42       16.73     13.75 o
  -4  22   4       10.97       18.10     12.68 o
  -3  22   4       74.86      104.42     22.24 o
  -2  22   4      108.25      118.02     23.87 o
  -1  22   4     2082.80     2121.96     85.00 o
   0  22   4      285.70      272.99     38.32 o
   1  22   4      373.29      342.53     37.64 o
   2  22   4       10.48       12.68     17.24 o
   3  22   4        5.14       10.87     23.53 o
   4  22   4       35.84       59.96     21.14 o
   5  22   4      218.32      239.24     32.11 o
   6  22   4      106.88      135.55     43.68 o
   7  22   4      105.85      129.54     46.00 o
  -8  23   4       26.12       20.79     17.80 o
  -7  23   4      167.63      103.06     40.46 o
  -6  23   4      472.28      494.07     52.77 o
  -5  23   4        0.64        4.04     12.44 o
  -4  23   4       91.79       67.28     20.25 o
  -3  23   4        1.04       12.09     13.91 o
  -2  23   4        0.20        1.33     12.80 o
  -1  23   4      147.83      158.00     23.85 o
   0  23   4        0.11       -6.47      8.35 o
   1  23   4      319.47      335.88     30.30 o
   2  23   4      788.06      803.60     96.74 o
   3  23   4      582.60      759.08     96.93 o
   4  23   4      163.79      195.80     32.10 o
   5  23   4       42.89       88.79     38.17 o
   6  23   4       81.56      103.17     41.98 o
   7  23   4      103.80      108.85     42.54 o
  -8  24   4       38.66       29.16     27.00 o
  -7  24   4        1.94      -24.01     17.42 o
  -6  24   4       51.69       34.89     21.83 o
  -5  24   4       12.55        5.90     14.07 o
  -4  24   4        2.20        8.41      9.91 o
  -3  24   4      504.55      585.79     52.97 o
  -2  24   4       24.26       41.97     14.30 o
  -1  24   4      530.75      533.49     66.46 o
   0  24   4       66.29       35.62     24.48 o
   1  24   4       96.16      167.92     47.90 o
   2  24   4       87.00      177.69     52.95 o
   3  24   4       51.84       38.01     26.04 o
   4  24   4      187.76      203.89     56.13 o
   5  24   4      292.60      274.51     64.56 o
   6  24   4      330.26      427.08     79.32 o
  -7  25   4      177.25      182.67     35.49 o
  -6  25   4      273.34      233.77     39.08 o
  -5  25   4        0.09        0.82     11.67 o
  -4  25   4      174.29      183.78     49.48 o
  -3  25   4      211.83      214.58     32.76 o
  -2  25   4       65.41       56.54     28.60 o
  -1  25   4      213.01      249.00     55.29 o
   0  25   4        6.46       31.21     26.83 o
   1  25   4      391.16      414.74     71.21 o
   2  25   4      113.21      110.17     41.24 o
   3  25   4     2166.03     2392.85    177.66 o
   4  25   4       39.92      -10.93     17.46 o
   5  25   4     1040.41     1148.92    128.27 o
   6  25   4       19.03       72.70     47.31 o
  -6  26   4       21.85      -23.82     74.60 o
  -5  26   4       44.17       71.13     21.25 o
  -4  26   4       88.20       43.12     16.50 o
  -3  26   4      106.77      108.49     21.69 o
  -2  26   4       66.47       64.89     29.57 o
  -1  26   4       84.10       21.47     21.83 o
   0  26   4       11.86      -18.24     23.40 o
   1  26   4        9.22       33.31     25.35 o
   2  26   4        9.42       49.09     30.75 o
   3  26   4       50.68       12.10     23.26 o
   4  26   4        0.03       -7.89     25.46 o
   5  26   4      256.89      285.95     69.17 o
  -5  27   4      449.16      491.67     55.24 o
  -4  27   4       35.73       14.53     18.21 o
  -3  27   4      109.96      119.41     41.85 o
  -2  27   4      246.00      395.94     74.78 o
  -1  27   4       67.56       33.74     24.41 o
   0  27   4       33.41       22.05     25.17 o
   1  27   4      324.67      350.04     70.52 o
   2  27   4        0.07      -25.20     31.66 o
   3  27   4      280.05      325.32     68.33 o
   4  27   4        1.45       45.10     32.32 o
  -4  28   4        8.64        5.05     24.60 o
  -3  28   4      596.52      782.74    102.40 o
  -2  28   4        7.60       20.33     23.78 o
  -1  28   4     1949.09     2057.35    164.40 o
   0  28   4      113.19      173.58     50.72 o
   1  28   4      148.20      131.82     48.85 o
   2  28   4       27.05       -5.56     20.60 o
   3  28   4       13.05       48.16     38.29 o
   4  28   4        1.22       51.18     33.84 o
  -3  29   4        0.49       22.49     20.84 o
  -2  29   4        4.72      -23.78     22.73 o
  -1  29   4       73.92       71.87     40.18 o
   0  29   4       43.60       85.86     40.38 o
   1  29   4       20.25       34.57     26.89 o
   2  29   4       56.91       15.02     29.23 o
 -13   0   5      716.78      764.95    122.98 o
 -11   0   5       72.85       63.17     35.25 o
  -9   0   5     3858.91     4009.46    226.59 o
  -7   0   5     3886.20     4070.83    202.30 o
  -5   0   5      156.46      202.25     41.54 o
  -3   0   5      108.24       90.57     27.25 o
  -1   0   5      267.00      286.39     27.96 o
   1   0   5      708.87      641.63     35.54 o
   3   0   5     9846.48    10260.48    121.83 o
   5   0   5      257.82      199.00     24.17 o
   7   0   5       75.82       69.81     17.71 o
   9   0   5       21.50       -0.80     10.96 o
  11   0   5     4358.93     3709.21    204.75 o
 -13   1   5     3821.97     3648.98    185.91 o
 -12   1   5        3.80      -12.29     24.40 o
 -11   1   5      714.24      652.99     72.42 o
 -10   1   5      292.27      323.29     49.37 o
  -9   1   5      845.28      788.06     70.95 o
  -8   1   5       45.39       -0.61     17.96 o
  -7   1   5        1.02        3.01     13.15 o
  -6   1   5      185.22      185.58     20.82 o
  -5   1   5       14.55        1.23      9.47 o
  -4   1   5     2199.05     2243.26     88.47 o
  -3   1   5      621.68      771.22     48.92 o
  -2   1   5     7652.76     7898.93    120.40 o
  -1   1   5      837.20      986.11     35.44 o
   0   1   5      266.87      250.81     18.23 o
   1   1   5       18.92       21.07      6.42 o
   2   1   5        0.57        7.82      4.38 o
   3   1   5      183.68      214.08     12.34 o
   4   1   5       12.82       10.74      6.46 o
   5   1   5      115.39       90.68     11.80 o
   6   1   5     2636.22     2649.55     63.41 o
   7   1   5       32.58       77.33     13.37 o
   8   1   5        7.20        1.32     10.08 o
   9   1   5       48.10       47.30     17.52 o
  10   1   5      775.94      663.60     58.90 o
  11   1   5      942.92      999.66     76.55 o
  12   1   5        0.18       30.01     24.02 o
 -13   2   5       26.32       55.14     59.03 o
 -12   2   5        3.80        5.75     23.22 o
 -11   2   5      226.62      238.11     45.22 o
 -10   2   5       66.82       72.36     26.57 o
  -9   2   5      182.23      159.92     33.82 o
  -8   2   5        0.41        3.60     13.95 o
  -7   2   5     2743.37     3029.83    123.20 o
  -6   2   5     1488.37     1459.90     56.27 o
  -5   2   5     1292.73     1245.49     71.07 o
  -4   2   5      834.06      793.60     54.00 o
  -3   2   5       83.66       62.52     14.53 o
  -2   2   5       28.38       17.39     11.12 o
  -1   2   5      139.33      119.66     14.98 o
   0   2   5      840.13      875.32     32.59 o
   1   2   5     2261.92     2295.38     38.56 o
   2   2   5      925.17      874.61     24.40 o
   3   2   5      537.03      510.43     17.95 o
   4   2   5       69.27       59.75      7.77 o
   5   2   5        3.99        3.53      5.36 o
   6   2   5      178.19      170.33     17.27 o
   7   2   5        0.48       38.92     11.10 o
   8   2   5        3.15        7.68      8.60 o
   9   2   5        0.70        2.85     17.17 o
  10   2   5     1417.01     1384.16     90.60 o
  11   2   5     4359.11     4028.61    148.89 o
  12   2   5      392.51      278.23     60.11 o
 -13   3   5        0.28       30.12     27.75 o
 -12   3   5      555.37      538.60     68.57 o
 -11   3   5     2416.35     2894.99    150.73 o
 -10   3   5       88.66      105.30     29.76 o
  -9   3   5       52.05       52.86     30.74 o
  -8   3   5      219.76      216.47     37.05 o
  -7   3   5        7.67       11.06     32.01 o
  -6   3   5       21.30       21.92      8.66 o
  -5   3   5     1177.31     1225.37     57.83 o
  -4   3   5       37.35       27.38     14.86 o
  -3   3   5     3906.03     4067.09    114.08 o
  -2   3   5     2977.63     3416.02     79.88 o
  -1   3   5      623.75      562.16     31.16 o
   0   3   5      502.41      569.66     23.27 o
   1   3   5      468.27      444.30     17.38 o
   2   3   5       53.39       52.21      8.27 o
   3   3   5      414.37      409.82     15.90 o
   4   3   5        4.31        5.02      5.27 o
   5   3   5        4.35       -0.42      6.72 o
   6   3   5      134.15      131.01     14.74 o
   7   3   5     6771.41     6554.44    202.94 o
   8   3   5       23.22       18.40     11.82 o
   9   3   5      212.84      200.17     30.65 o
  10   3   5       77.16       65.32     21.44 o
  11   3   5       73.41       50.93     36.36 o
  12   3   5       16.18       23.47     24.06 o
 -13   4   5        0.05       -8.23     24.98 o
 -12   4   5       35.51       48.06     32.01 o
 -11   4   5       57.81       81.85     27.77 o
 -10   4   5       18.14       13.63     16.06 o
  -9   4   5      157.54      148.38     32.96 o
  -8   4   5     2320.37     2314.24    115.21 o
  -7   4   5      281.19      269.45     38.05 o
  -6   4   5     2906.69     2825.09     78.40 o
  -5   4   5       67.37       70.93     16.35 o
  -4   4   5      303.89      323.57     26.95 o
  -3   4   5       57.86       42.46      8.28 o
  -2   4   5       32.64       16.32      7.21 o
  -1   4   5      833.61      851.71     38.78 o
   0   4   5      113.71      157.65     16.41 o
   1   4   5     1251.08     1427.37     29.12 o
   2   4   5     6881.53     7254.19    108.30 o
   3   4   5     4121.25     4531.43     49.61 o
   4   4   5        0.61        3.06      4.28 o
   5   4   5      231.26      240.65     15.57 o
   6   4   5      127.65      127.48     14.56 o
   7   4   5        0.27       45.96     13.24 o
   8   4   5        1.83       -7.48      8.87 o
   9   4   5      159.58      180.65     30.08 o
  10   4   5      299.97      346.99     40.62 o
  11   4   5       27.55       10.57     15.47 o
  12   4   5      130.27       73.03     27.48 o
 -12   5   5       12.64       47.27     34.04 o
 -11   5   5        2.82       25.98     23.47 o
 -10   5   5       32.37       36.74     21.69 o
  -9   5   5       25.08        3.89     23.06 o
  -8   5   5       11.18       12.61     28.60 o
  -7   5   5        1.52        8.23     20.25 o
  -6   5   5      117.70      112.03     16.84 o
  -5   5   5      510.23      533.60     39.23 o
  -4   5   5      327.07      272.08     21.63 o
  -3   5   5     2854.42     3028.34     75.93 o
  -2   5   5     3881.44     4252.02     79.63 o
  -1   5   5    13342.92    15566.06    199.62 o
   0   5   5       22.23       22.31      7.14 o
   1   5   5       43.25       32.79      7.82 o
   2   5   5       19.34       22.99      6.90 o
   3   5   5       21.72       23.76      6.19 o
   4   5   5       51.57       53.64      6.57 o
   5   5   5      192.33      165.59     12.53 o
   6   5   5      122.44      117.25     14.15 o
   7   5   5     2438.77     2192.29    127.28 o
   8   5   5        0.80       -3.97      7.74 o
   9   5   5      119.20      132.37     24.34 o
  10   5   5        1.09       24.35     16.34 o
  11   5   5        0.76       -4.62     16.69 o
  12   5   5        0.10       25.53     18.18 o
 -12   6   5       32.97       33.43     22.42 o
 -11   6   5        1.45       -0.34     16.66 o
 -10   6   5      213.33      189.30     39.54 o
  -9   6   5       44.67       44.70     21.38 o
  -8   6   5        9.89       13.38     25.72 o
  -7   6   5     2880.90     2921.78    123.04 o
  -6   6   5       31.76       36.37      9.48 o
  -5   6   5     1306.80     1498.92     78.54 o
  -4   6   5      244.83      256.71     22.03 o
  -3   6   5        0.12       10.33      6.55 o
  -2   6   5       74.64       70.80     12.30 o
  -1   6   5     4629.76     4840.98     71.56 o
   0   6   5       14.96       13.29      6.17 o
   1   6   5      311.68      358.81     14.04 o
   2   6   5      346.45      376.85     14.01 o
   3   6   5     1372.15     1299.17     23.75 o
   4   6   5      401.56      422.26     15.40 o
   5   6   5      329.69      364.52     15.90 o
   6   6   5      119.96      127.05     16.43 o
   7   6   5       15.76       35.01     15.43 o
   8   6   5       11.93       25.11     10.24 o
   9   6   5       11.72        7.11      7.48 o
  10   6   5      459.36      479.49     77.58 o
  11   6   5      162.80      219.68     57.12 o
  12   6   5       21.17        0.94     23.53 o
 -12   7   5      651.89      752.15     81.84 o
 -11   7   5       33.50       46.84     22.19 o
 -10   7   5      362.50      436.74     56.98 o
  -9   7   5       40.39       58.53     24.12 o
  -8   7   5      131.40      150.83     32.57 o
  -7   7   5       63.34       52.98     21.91 o
  -6   7   5       18.36       12.76     14.17 o
  -5   7   5      444.03      507.38     39.05 o
  -4   7   5     1728.25     1792.15     56.70 o
  -3   7   5     1298.07     1410.38     46.91 o
  -2   7   5     5759.25     6400.98    103.14 o
  -1   7   5    12299.67    14553.25    155.09 o
   0   7   5      236.12      299.25     14.21 o
   1   7   5      830.03      848.35     28.85 o
   2   7   5       46.01       50.83     10.32 o
   3   7   5       11.16       15.33     11.48 o
   4   7   5      125.89      104.91     11.94 o
   5   7   5     1371.26     1329.77     30.73 o
   6   7   5      830.62      859.19     31.18 o
   7   7   5     1354.76     1328.58     77.69 o
   8   7   5     1002.05      945.23     52.08 o
   9   7   5      432.91      475.82     40.24 o
  10   7   5      113.25       72.59     34.63 o
  11   7   5        0.31      -13.68     20.82 o
  12   7   5        4.82       40.10     28.42 o
 -12   8   5        4.99        7.89     18.43 o
 -11   8   5       13.95       14.99     31.27 o
 -10   8   5        0.59        0.79     24.50 o
  -9   8   5       14.40       43.12     21.25 o
  -8   8   5        4.08       22.54     15.65 o
  -7   8   5      185.91      177.71     30.64 o
  -6   8   5       60.10       63.51     13.72 o
  -5   8   5        9.67       12.86     15.04 o
  -4   8   5       31.62       20.15      7.72 o
  -3   8   5      140.91      151.45     16.99 o
  -2   8   5        3.53        4.48      4.71 o
  -1   8   5      637.93      672.85     28.26 o
   0   8   5        9.02        8.95      4.02 o
   1   8   5      958.03     1018.06     37.40 o
   2   8   5      166.96      172.37     20.34 o
   3   8   5      549.48      556.25     35.21 o
   4   8   5       60.99       84.18     10.74 o
   5   8   5      297.57      309.17     20.74 o
   6   8   5       46.60       24.31      7.44 o
   7   8   5        0.94       10.14      8.17 o
   8   8   5       47.28       21.63     14.98 o
   9   8   5      128.65      211.92     52.88 o
  10   8   5        2.00      -15.63     17.11 o
  11   8   5      418.48      425.92     77.30 o
  12   8   5        0.75       -6.19     18.35 o
 -12   9   5      348.72      331.01     56.81 o
 -11   9   5      548.38      495.49     65.32 o
 -10   9   5       51.57       61.93     24.80 o
  -9   9   5        0.02       -2.87     21.99 o
  -8   9   5      297.72      340.37     47.03 o
  -7   9   5        2.37      -17.21     19.07 o
  -6   9   5       29.19        9.05     11.70 o
  -5   9   5      173.43      169.72     23.87 o
  -4   9   5       25.48       22.08      7.58 o
  -3   9   5       27.11       23.64      8.52 o
  -2   9   5      225.52      235.04     16.49 o
  -1   9   5      268.73      290.90     16.88 o
   0   9   5      726.19      696.55     25.06 o
   1   9   5       90.71       89.67     16.93 o
   2   9   5       12.51       16.61      7.63 o
   3   9   5       25.61       21.87     10.44 o
   4   9   5      321.88      261.68     20.52 o
   5   9   5       62.20       87.32     12.24 o
   6   9   5     1789.80     1769.56     68.39 o
   7   9   5     2150.44     2010.61     79.12 o
   8   9   5       31.96       21.10     16.07 o
   9   9   5      119.96      148.88     43.28 o
  10   9   5        5.19       36.75     25.43 o
  11   9   5        0.03       32.64     21.32 o
 -12  10   5        1.11      -14.54     40.47 o
 -11  10   5      109.48       60.67     50.32 o
 -10  10   5        3.75      -16.78     16.90 o
  -9  10   5       68.92       33.43     30.18 o
  -8  10   5      579.70      528.10     58.75 o
  -7  10   5       42.37       73.19     22.23 o
  -6  10   5     1509.05     1459.84     89.39 o
  -5  10   5       10.57        9.12      9.42 o
  -4  10   5        0.28       -2.37     10.14 o
  -3  10   5      206.76      172.04     18.12 o
  -2  10   5       26.36       21.89      6.87 o
  -1  10   5      978.22      972.39     30.62 o
   0  10   5      873.45      748.93     35.89 o
   1  10   5      265.79      231.14     22.25 o
   2  10   5      514.34      556.20     43.86 o
   3  10   5      775.59      871.18     46.02 o
   4  10   5      906.95      841.83     62.03 o
   5  10   5      700.66      737.86     31.96 o
   6  10   5       27.22       18.97     13.42 o
   7  10   5       27.78       36.44     12.84 o
   8  10   5       97.70       74.80     30.04 o
   9  10   5      350.32      393.60     70.18 o
  10  10   5        1.35        9.62     18.52 o
  11  10   5     1496.00     1571.51    151.27 o
 -12  11   5        1.96      -33.52     52.82 o
 -11  11   5       91.66       76.54     36.41 o
 -10  11   5      157.30      130.47     33.53 o
  -9  11   5       27.50       -3.71     17.33 o
  -8  11   5       64.06       66.95     33.96 o
  -7  11   5       19.16       21.02     18.52 o
  -6  11   5       18.31       -6.22     15.73 o
  -5  11   5       35.00       17.34      9.33 o
  -4  11   5      927.94      984.62     71.76 o
  -3  11   5      212.50      257.50     19.65 o
  -2  11   5      284.73      260.03     16.46 o
  -1  11   5     1181.78     1230.61     41.15 o
   0  11   5       11.23       13.15     10.02 o
   1  11   5        7.72        8.76      7.05 o
   2  11   5        5.42       24.16      8.00 o
   3  11   5        2.94       23.39     12.94 o
   4  11   5       20.44       50.73     14.74 o
   5  11   5      128.40      124.97     23.65 o
   6  11   5      521.22      508.92     29.56 o
   7  11   5     1438.06     1298.28     79.45 o
   8  11   5     1062.36     1097.80    111.85 o
   9  11   5       55.97       61.36     32.43 o
  10  11   5      554.06      692.32     97.77 o
  11  11   5      251.83      174.92     55.41 o
 -11  12   5        0.01       -1.22     20.58 o
 -10  12   5      379.22      411.26     69.82 o
  -9  12   5      456.15      397.39     54.95 o
  -8  12   5      422.00      492.90     58.21 o
  -7  12   5      201.59      229.46     40.43 o
  -6  12   5      133.66      133.90     30.22 o
  -5  12   5        4.36        8.07     11.23 o
  -4  12   5     1020.61      938.21     47.28 o
  -3  12   5       61.29       28.88     13.90 o
  -2  12   5        2.31        4.47      8.16 o
  -1  12   5      476.63      509.92     25.46 o
   0  12   5      160.16      133.31     11.99 o
   1  12   5      195.51      198.51     20.88 o
   2  12   5        0.18        3.97      4.51 o
   3  12   5     1275.61     1283.63     68.61 o
   4  12   5      367.90      354.70     31.46 o
   5  12   5      696.77      514.61     63.87 o
   6  12   5      121.08      117.66     19.80 o
   7  12   5       69.98       65.00     14.68 o
   8  12   5        3.14      -13.20     21.85 o
   9  12   5        6.76       -1.65     20.87 o
  10  12   5      712.59      854.79    110.02 o
  11  12   5     1119.70     1010.48    124.38 o
 -11  13   5        0.10       16.05     17.37 o
 -10  13   5      540.29      527.74     65.33 o
  -9  13   5      685.08      692.49    116.55 o
  -8  13   5       87.49       98.33     27.87 o
  -7  13   5        7.56       22.51     17.92 o
  -6  13   5       21.02       45.16     25.00 o
  -5  13   5       93.54       81.16     17.13 o
  -4  13   5      918.33      955.16     66.69 o
  -3  13   5     1610.89     1590.49     81.55 o
  -2  13   5       89.21      113.15     13.94 o
  -1  13   5     2076.81     2439.70     56.15 o
   0  13   5       41.98       38.22      6.82 o
   1  13   5       37.93       20.36     17.60 o
   2  13   5        1.15       -3.03      5.22 o
   3  13   5        6.67        1.03     14.06 o
   4  13   5      192.21      184.59     31.90 o
   5  13   5      959.28      953.38     63.60 o
   6  13   5      389.65      392.71     24.56 o
   7  13   5     1016.44     1006.15    105.73 o
   8  13   5      457.57      422.84     71.79 o
   9  13   5      284.32      293.38     60.91 o
  10  13   5        0.00       -3.03     19.59 o
 -11  14   5       43.76       84.60     47.12 o
 -10  14   5        0.40        0.23     26.94 o
  -9  14   5      123.87      170.20     38.81 o
  -8  14   5        0.53       18.60     17.49 o
  -7  14   5      341.32      372.41     49.88 o
  -6  14   5       14.48       13.98     14.75 o
  -5  14   5      112.34      130.24     17.79 o
  -4  14   5      216.49      209.64     28.38 o
  -3  14   5        0.12       -0.99      7.06 o
  -2  14   5       11.84        4.14      7.57 o
  -1  14   5       20.81       27.37      7.96 o
   0  14   5      183.19      168.82     14.07 o
   1  14   5     1417.54     1443.92     58.22 o
   2  14   5       20.75       39.94      7.84 o
   3  14   5      257.79      292.84     35.43 o
   4  14   5       36.36       20.81     13.43 o
   5  14   5       19.61       36.92     17.31 o
   6  14   5      442.64      399.90     23.20 o
   7  14   5       47.82       24.02     25.91 o
   8  14   5       31.11       51.25     27.80 o
   9  14   5      110.63      131.38     46.17 o
  10  14   5      521.97      709.67    104.22 o
 -11  15   5     1492.11     1441.85    150.98 o
 -10  15   5      412.81      549.34    106.50 o
  -9  15   5       48.59       75.74     22.81 o
  -8  15   5       41.32       25.09     29.32 o
  -7  15   5        9.93        6.35     20.47 o
  -6  15   5       10.37        8.86     16.74 o
  -5  15   5       56.71       60.24     14.86 o
  -4  15   5     2201.75     2228.79     91.27 o
  -3  15   5     4607.38     4639.88    123.25 o
  -2  15   5     2142.13     1990.92     52.34 o
  -1  15   5     4624.32     4742.67     88.53 o
   0  15   5     1345.88     1305.54     63.33 o
   1  15   5      624.62      589.79     43.12 o
   2  15   5        0.21       14.94     11.19 o
   3  15   5        3.05       -4.23     12.31 o
   4  15   5      256.11      280.71     60.81 o
   5  15   5      583.33      587.82     51.32 o
   6  15   5      823.78      578.21    112.41 o
   7  15   5      501.16      497.22     78.17 o
   8  15   5        4.08       18.92     18.49 o
   9  15   5       85.84       64.04     31.93 o
  10  15   5       71.00      101.00     41.40 o
 -11  16   5        8.08       46.58     43.13 o
 -10  16   5      104.65       82.39     33.70 o
  -9  16   5       72.93      113.73     33.56 o
  -8  16   5       63.88       52.16     45.75 o
  -7  16   5       88.10       59.61     17.42 o
  -6  16   5      167.23      198.08     32.13 o
  -5  16   5       82.26       59.74     18.02 o
  -4  16   5      137.25      107.41     22.12 o
  -3  16   5        6.86        1.77      7.44 o
  -2  16   5       88.39       73.08     11.14 o
  -1  16   5     3739.04     3653.62     64.12 o
   0  16   5     3176.49     3160.01     99.86 o
   1  16   5     1555.25     1635.59     71.65 o
   2  16   5     5849.64     5453.14    149.82 o
   3  16   5      109.23      134.43     25.80 o
   4  16   5      156.40      176.09     30.38 o
   5  16   5      272.77      314.15     38.26 o
   6  16   5        9.31        7.77     14.35 o
   7  16   5        0.07       -6.70     22.24 o
   8  16   5      109.02       59.89     33.39 o
   9  16   5      119.05       88.68     42.01 o
 -10  17   5       15.03       16.16     20.46 o
  -9  17   5        5.59       -1.97     17.75 o
  -8  17   5       28.23       15.50     22.42 o
  -7  17   5       18.81       21.34     16.50 o
  -6  17   5       86.16       75.53     21.22 o
  -5  17   5      365.00      338.35     39.68 o
  -4  17   5       43.06       41.04     11.82 o
  -3  17   5      310.75      329.65     28.54 o
  -2  17   5     5515.75     5675.86    139.91 o
  -1  17   5    14082.56    14325.75    129.62 o
   0  17   5        3.73        1.21      9.59 o
   1  17   5      161.90      204.01     36.97 o
   2  17   5      286.70      240.26     42.82 o
   3  17   5       71.35       78.76     20.92 o
   4  17   5       14.51       17.35     14.76 o
   5  17   5       15.94        9.28     25.46 o
   6  17   5     1203.63     1310.03     78.18 o
   7  17   5      226.00      207.23     54.00 o
   8  17   5      480.48      521.66     85.31 o
   9  17   5       17.94      -50.24     33.49 o
 -10  18   5      108.28      114.73     50.71 o
  -9  18   5       74.09       37.48     26.82 o
  -8  18   5       42.30       26.16     46.26 o
  -7  18   5     1567.09     1707.47    101.23 o
  -6  18   5        1.02       12.68     14.72 o
  -5  18   5      377.99      403.99     43.68 o
  -4  18   5        0.21       -9.54      6.36 o
  -3  18   5      163.71      172.92     21.30 o
  -2  18   5      271.32      265.18     25.24 o
  -1  18   5      334.07      314.99     26.30 o
   0  18   5       11.75       12.20      5.94 o
   1  18   5       84.02       99.82     15.34 o
   2  18   5       79.71       67.75     23.87 o
   3  18   5     2125.63     2023.08    203.03 o
   4  18   5     1107.89     1142.71     79.72 o
   5  18   5      224.18      221.63     35.82 o
   6  18   5       36.34       68.55     37.14 o
   7  18   5       20.41        2.86     22.90 o
   8  18   5       39.22       49.99     28.41 o
   9  18   5       27.71       58.56     31.91 o
  -9  19   5       79.17      105.04     42.36 o
  -8  19   5       17.85        8.12     15.99 o
  -7  19   5        0.11       -1.29     12.62 o
  -6  19   5       68.56       81.14     22.20 o
  -5  19   5      165.91      151.38     27.38 o
  -4  19   5      621.25      615.23     36.96 o
  -3  19   5      417.87      419.24     33.55 o
  -2  19   5     2795.79     2767.65     79.72 o
  -1  19   5      421.44      385.37     22.55 o
   0  19   5      796.74      745.07     35.01 o
   1  19   5      195.69      184.92     24.59 o
   2  19   5       12.18       20.13     15.29 o
   3  19   5       12.09       21.88     24.01 o
   4  19   5      206.51      208.41     33.86 o
   5  19   5       50.41       93.45     30.02 o
   6  19   5      344.76      382.54     71.94 o
   7  19   5       27.75       16.33     20.51 o
   8  19   5      150.64      129.06     45.70 o
  -9  20   5        2.42      -14.21     24.25 o
  -8  20   5      475.69      490.06     67.29 o
  -7  20   5     1158.86     1216.60     87.15 o
  -6  20   5        5.54       -2.05     11.05 o
  -5  20   5       88.47       87.90     16.32 o
  -4  20   5      277.49      235.33     37.09 o
  -3  20   5       76.56       53.57     16.63 o
  -2  20   5       71.09       68.80     11.60 o
  -1  20   5      206.91      202.44     25.24 o
   0  20   5       51.78       41.47      8.35 o
   1  20   5     1648.85     1686.14     72.85 o
   2  20   5      659.58      645.67     71.16 o
   3  20   5       79.35      110.05     40.46 o
   4  20   5      230.71      290.25     39.90 o
   5  20   5      404.79      461.64     48.25 o
   6  20   5       93.41       97.45     23.02 o
   7  20   5       76.47       88.85     42.56 o
   8  20   5        0.46       25.74     22.51 o
  -8  21   5        0.18       -8.24     15.44 o
  -7  21   5        0.03      -12.97     14.79 o
  -6  21   5       79.65      114.79     28.52 o
  -5  21   5       92.97      127.84     22.40 o
  -4  21   5      440.46      422.72     44.59 o
  -3  21   5     2018.52     2110.91     91.58 o
  -2  21   5       27.83       23.57      9.85 o
  -1  21   5      915.19      904.13     43.87 o
   0  21   5       59.86       60.91     19.02 o
   1  21   5      341.25      285.30     31.53 o
   2  21   5       33.40       60.92     21.46 o
   3  21   5        1.43       12.02     29.63 o
   4  21   5        1.17       25.34     40.00 o
   5  21   5      493.59      586.98     73.91 o
   6  21   5       75.63       38.22     36.07 o
   7  21   5      103.29      114.81     43.82 o
  -8  22   5      486.75      427.56     68.56 o
  -7  22   5      288.97      233.20     39.96 o
  -6  22   5        6.61       10.37     11.99 o
  -5  22   5       49.72       30.72     13.91 o
  -4  22   5        0.11       -7.52     10.74 o
  -3  22   5       46.16       41.03     17.15 o
  -2  22   5      102.14       86.90     32.07 o
  -1  22   5      106.35      107.31     16.17 o
   0  22   5       10.21        5.76      6.89 o
   1  22   5       15.70       18.47     11.58 o
   2  22   5     1777.61     2072.03    155.72 o
   3  22   5      161.61      151.12     43.35 o
   4  22   5        2.50       -2.49     37.57 o
   5  22   5        2.42      -10.98     14.18 o
   6  22   5       38.69       35.55     26.12 o
   7  22   5       15.26       40.99     27.20 o
  -8  23   5       42.19       74.81     36.94 o
  -7  23   5        0.06        6.82     10.95 o
  -6  23   5        2.59       -4.17     13.57 o
  -5  23   5       30.49       18.08     12.87 o
  -4  23   5      126.60      134.52     28.01 o
  -3  23   5      904.66      941.48     63.90 o
  -2  23   5     1252.39     1220.73    130.22 o
  -1  23   5        3.63       12.87     11.74 o
   0  23   5       14.35       19.60     16.29 o
   1  23   5      247.37      253.91     55.03 o
   2  23   5       29.96       12.61     20.80 o
   3  23   5       56.31       55.32     32.35 o
   4  23   5       95.75      127.46     27.91 o
   5  23   5      462.89      468.66     80.38 o
   6  23   5      113.87      120.54     44.21 o
  -7  24   5       29.05       31.93     14.99 o
  -6  24   5        0.74        3.64     21.61 o
  -5  24   5       42.85       25.09     11.76 o
  -4  24   5      128.29      163.73     30.72 o
  -3  24   5       21.19       10.13     12.30 o
  -2  24   5        2.38       -0.49     17.43 o
  -1  24   5      103.40       86.20     22.52 o
   0  24   5       13.80       18.91     12.32 o
   1  24   5      321.14      291.62     66.55 o
   2  24   5       55.37       92.02     39.59 o
   3  24   5       59.85       29.62     24.42 o
   4  24   5        7.76       -1.70     20.62 o
   5  24   5      161.99      171.66     53.63 o
   6  24   5        8.02       40.49     36.20 o
  -6  25   5       39.89       41.44     15.00 o
  -5  25   5       19.32       35.00     19.10 o
  -4  25   5      692.57      769.14     62.73 o
  -3  25   5        4.92       25.77     21.04 o
  -2  25   5     2540.04     2698.21    122.53 o
  -1  25   5      708.37      633.49     57.72 o
   0  25   5        0.08        1.33     19.14 o
   1  25   5       28.57       13.60     19.40 o
   2  25   5        3.88        4.14     21.28 o
   3  25   5       12.65       -0.16     24.66 o
   4  25   5       26.67       76.98     36.17 o
   5  25   5       11.09       29.63     16.98 o
  -6  26   5       92.25       29.08     19.10 o
  -5  26   5        0.00      -24.54     24.96 o
  -4  26   5        5.10       11.50     27.72 o
  -3  26   5       49.76       43.12     29.48 o
  -2  26   5       20.56       11.77     17.45 o
  -1  26   5        4.26        5.20     21.62 o
   0  26   5        7.34        8.00     24.19 o
   1  26   5      142.27       97.91     33.21 o
   2  26   5      273.01      287.17     65.65 o
   3  26   5       84.63      136.72     43.27 o
   4  26   5        5.22       15.70     27.15 o
  -5  27   5      115.28      130.60     35.08 o
  -4  27   5      221.42      233.85     41.39 o
  -3  27   5       11.63        3.24     17.22 o
  -2  27   5       18.03       -9.96     26.52 o
  -1  27   5       51.08       16.00     23.24 o
   0  27   5       64.55        2.49     18.72 o
   1  27   5        6.16       29.73     28.25 o
   2  27   5        0.38       26.16     30.26 o
   3  27   5        8.32       -3.23     19.33 o
  -3  28   5        0.51        3.42     27.99 o
  -2  28   5        2.79      -38.72     32.59 o
  -1  28   5        2.58       37.99     28.97 o
   0  28   5      158.59      221.04     58.27 o
   1  28   5      231.12      322.39     69.74 o
   2  28   5        5.40       -2.29     27.90 o
  -1  29   5      290.48      603.99     95.70 o
   0  29   5        9.74       51.04     32.71 o
   1  29   5        0.88      -15.58     21.25 o
 -12   0   6      139.47       17.83     24.42 o
 -10   0   6      835.65      714.90    106.22 o
  -8   0   6        0.90        6.74     23.65 o
  -6   0   6      814.88      819.48     90.62 o
  -4   0   6       60.90       51.10     25.03 o
  -2   0   6    23744.60    26261.22    293.60 o
   0   0   6      302.78      304.37     65.74 o
   2   0   6       20.44       30.63     15.95 o
   4   0   6      128.69      122.25     15.92 o
   6   0   6        4.41       43.20     23.90 o
   8   0   6       48.72       53.52     22.32 o
  10   0   6      807.27      605.31     80.70 o
  12   0   6       47.50       32.27     21.63 o
 -12   1   6        0.54       -8.21     67.29 o
 -11   1   6      143.82      144.51     37.21 o
 -10   1   6     1992.96     2132.13    127.13 o
  -9   1   6     2211.17     2281.34    124.22 o
  -8   1   6     2000.07     2090.57    112.61 o
  -7   1   6       39.55       38.28     16.16 o
  -6   1   6      245.83      206.00     33.74 o
  -5   1   6      806.66      872.70     61.95 o
  -4   1   6        0.13       -4.41     13.64 o
  -3   1   6        0.22       13.88     13.36 o
  -2   1   6      544.61      566.49     31.78 o
  -1   1   6     1179.96      393.29    328.78 o
   0   1   6      517.08      567.44     33.72 o
   1   1   6      739.65      824.14     31.12 o
   2   1   6      863.29      959.75     28.83 o
   3   1   6     1817.57     1836.88     36.48 o
   4   1   6       13.84       12.10      5.60 o
   5   1   6      180.78      151.19     13.57 o
   6   1   6        0.00        6.43      6.96 o
   7   1   6       21.02       16.85      7.62 o
   8   1   6        5.19        4.59     11.53 o
   9   1   6        4.14        2.34     17.84 o
  10   1   6     1668.08     1415.92     85.40 o
  11   1   6      503.46      427.74     50.07 o
  12   1   6       55.02       21.93     22.08 o
 -12   2   6      516.43      509.70    131.13 o
 -11   2   6      843.16      848.12     83.74 o
 -10   2   6     2999.81     3439.12    189.30 o
  -9   2   6      543.39      516.32     60.58 o
  -8   2   6       69.84       48.55     21.77 o
  -7   2   6       18.22       11.00     21.23 o
  -6   2   6     1020.66      986.35     71.11 o
  -5   2   6     1795.09     1753.27     54.58 o
  -4   2   6        0.33       13.56     14.13 o
  -3   2   6      106.89       73.27     19.20 o
  -2   2   6     1914.40     1982.68    116.13 o
  -1   2   6      101.37       70.36     11.18 o
   0   2   6        2.03        8.83      6.15 o
   1   2   6      118.09       87.58     24.84 o
   2   2   6        0.58        4.78      6.07 o
   3   2   6       25.47       29.72      6.00 o
   4   2   6        0.08        4.82      5.57 o
   5   2   6      661.40      707.23     28.86 o
   6   2   6       45.89       67.20     11.45 o
   7   2   6      645.64      563.79     36.70 o
   8   2   6      438.82      401.01     41.19 o
   9   2   6       57.37       46.52     17.71 o
  10   2   6      386.42      363.63     66.38 o
  11   2   6       14.53       13.18     12.92 o
  12   2   6       16.15        6.48     17.06 o
 -12   3   6        6.83        4.13     20.66 o
 -11   3   6       49.84       25.29     21.53 o
 -10   3   6     1515.82     1568.07    109.04 o
  -9   3   6      212.63      225.85     39.46 o
  -8   3   6     1724.11     1980.66    109.80 o
  -7   3   6      170.50      121.76     26.04 o
  -6   3   6     7337.76     7519.59    191.91 o
  -5   3   6       45.21       36.40      9.56 o
  -4   3   6        0.64        0.57     13.54 o
  -3   3   6       14.45        1.92     12.37 o
  -2   3   6      783.67      828.16     54.15 o
  -1   3   6     1031.33     1011.23     40.18 o
   0   3   6      464.27      384.56     47.35 o
   1   3   6     1348.21     1503.24     36.48 o
   2   3   6      694.00      748.08     28.67 o
   3   3   6     1887.48     1936.63     38.34 o
   4   3   6      374.88      401.63     17.76 o
   5   3   6      120.51      129.92     11.60 o
   6   3   6       50.11      138.99     32.60 o
   7   3   6       27.00       49.00     13.10 o
   8   3   6      266.72      255.93     26.58 o
   9   3   6      184.36      169.67     33.93 o
  10   3   6      471.84      467.52     48.80 o
  11   3   6       76.25       67.04     28.62 o
  12   3   6       50.34        5.04     17.57 o
 -12   4   6       22.96      -30.21     31.54 o
 -11   4   6       38.50       31.66     28.67 o
 -10   4   6        4.35       26.83     21.95 o
  -9   4   6       33.19       21.20     22.91 o
  -8   4   6        2.71       40.39     19.03 o
  -7   4   6        2.75       -0.09     27.08 o
  -6   4   6      320.75      281.80     49.75 o
  -5   4   6       42.61       60.85     12.07 o
  -4   4   6      893.58      888.75     51.53 o
  -3   4   6     1208.88     1369.49    101.84 o
  -2   4   6     2158.69     2658.62     95.18 o
  -1   4   6     4048.71     4161.08     91.22 o
   0   4   6        1.88        2.81      5.43 o
   1   4   6      128.29      126.78     10.90 o
   2   4   6       12.74       16.72      6.21 o
   3   4   6      688.88      613.05     22.91 o
   4   4   6      718.88      733.35     24.53 o
   5   4   6        5.87        3.37      6.15 o
   6   4   6      621.67      589.54     32.25 o
   7   4   6     3182.86     3108.68    146.15 o
   8   4   6       19.79       21.31      9.93 o
   9   4   6      212.62      218.64     39.86 o
  10   4   6        3.52        6.61     19.79 o
  11   4   6        2.62       17.48     15.81 o
 -12   5   6        8.40      -26.68     65.69 o
 -11   5   6       22.71       30.62     19.43 o
 -10   5   6      464.42      503.71     61.17 o
  -9   5   6      168.73      142.44     33.47 o
  -8   5   6      138.90      133.09     50.54 o
  -7   5   6      596.32      617.36     59.70 o
  -6   5   6     3448.58     3493.80    132.63 o
  -5   5   6       63.23       45.65     12.06 o
  -4   5   6      159.36      165.67     25.56 o
  -3   5   6        2.02       -9.70      7.59 o
  -2   5   6       98.17       41.29     28.53 o
  -1   5   6      341.35      384.36     28.60 o
   0   5   6      728.61      827.52     37.79 o
   1   5   6      231.61      209.02     13.33 o
   2   5   6     3222.20     3921.29    106.40 o
   3   5   6       94.92      115.09     11.49 o
   4   5   6      943.81      975.84     27.04 o
   5   5   6       10.20        7.29      5.06 o
   6   5   6        0.18        4.65      7.18 o
   7   5   6        9.23       34.88     12.02 o
   8   5   6      172.94      162.62     20.95 o
   9   5   6       73.35       59.22     26.16 o
  10   5   6      228.04      229.92     53.06 o
  11   5   6        0.00       63.57     35.49 o
 -12   6   6       92.96       86.59     29.03 o
 -11   6   6       80.19      168.83     41.05 o
 -10   6   6      336.36      428.83     59.52 o
  -9   6   6        3.89       32.32     21.47 o
  -8   6   6        1.36       19.29     30.56 o
  -7   6   6       11.60       25.02     18.66 o
  -6   6   6     1914.93     1811.93    114.06 o
  -5   6   6      328.52      279.09     24.88 o
  -4   6   6      144.46      168.62     21.71 o
  -3   6   6      738.70      754.79     53.90 o
  -2   6   6     2754.72     2755.85     71.32 o
  -1   6   6     1342.99     1434.72     54.07 o
   0   6   6      388.32      446.89     24.67 o
   1   6   6        8.14        6.46      3.93 o
   2   6   6        0.01       15.25      6.91 o
   3   6   6      364.64      334.38     16.62 o
   4   6   6      287.32      288.75     13.73 o
   5   6   6       66.32       65.24      8.00 o
   6   6   6      244.33      253.86     18.77 o
   7   6   6      601.77      696.35     38.45 o
   8   6   6      236.17      180.55     37.10 o
   9   6   6        3.95       37.21     26.18 o
  10   6   6       48.60       54.29     27.53 o
  11   6   6        1.31      -23.89     23.11 o
 -12   7   6        9.80       42.89     28.55 o
 -11   7   6        7.62       15.21     21.47 o
 -10   7   6       85.74      116.60     33.64 o
  -9   7   6        4.94       22.40     18.91 o
  -8   7   6        0.69      -10.73     29.32 o
  -7   7   6       46.41       37.23     37.77 o
  -6   7   6      539.45      582.09     55.63 o
  -5   7   6       55.95       43.26     14.23 o
  -4   7   6       14.65        7.17     11.35 o
  -3   7   6       27.36        3.19      7.06 o
  -2   7   6       30.64       25.00     12.67 o
  -1   7   6      256.03      231.77     18.70 o
   0   7   6      327.08      365.33     17.16 o
   1   7   6      242.64      239.04     14.56 o
   2   7   6    16800.61    18707.94    481.19 o
   3   7   6     3331.87     3385.41     95.72 o
   4   7   6       12.50       14.85      8.75 o
   5   7   6       73.44       60.81      7.38 o
   6   7   6       97.32       80.55     15.43 o
   7   7   6       33.70       26.08      9.17 o
   8   7   6        3.67        2.62     10.54 o
   9   7   6      180.61      142.23     43.33 o
  10   7   6        1.87       16.80     18.69 o
  11   7   6      169.51      114.10     41.77 o
 -12   8   6       12.89       -4.48     30.72 o
 -11   8   6        3.55       29.30     21.04 o
 -10   8   6      797.95      917.44     85.49 o
  -9   8   6       11.25       -6.38     16.93 o
  -8   8   6        0.21      -29.86     19.91 o
  -7   8   6       38.67       18.81     19.01 o
  -6   8   6      243.81      161.39     32.33 o
  -5   8   6        3.30       -2.62      8.68 o
  -4   8   6       39.85       40.44     12.35 o
  -3   8   6     1882.70     1758.53     69.58 o
  -2   8   6     8124.37     8628.07    132.97 o
  -1   8   6     1007.98     1014.44     36.94 o
   0   8   6        8.63       31.38      7.34 o
   1   8   6        3.11        5.86      7.18 o
   2   8   6       23.10       27.13     18.08 o
   3   8   6       15.77       13.14      5.88 o
   4   8   6       54.39       51.35     14.24 o
   5   8   6      126.95      152.44     16.61 o
   6   8   6      804.99      611.98     76.86 o
   7   8   6       18.40       22.88      4.68 o
   8   8   6       63.36       43.28     20.40 o
   9   8   6       63.25       11.34     15.70 o
  10   8   6       13.58       15.09     22.45 o
  11   8   6        5.26       63.24     35.10 o
 -12   9   6        3.07      -12.47     43.40 o
 -11   9   6       24.78       31.10     19.72 o
 -10   9   6        0.65      -27.67     20.49 o
  -9   9   6        3.33        2.87     16.61 o
  -8   9   6      584.39      479.09     57.10 o
  -7   9   6       58.67       59.99     19.14 o
  -6   9   6     2859.00     2808.72    123.54 o
  -5   9   6       73.91       63.05     17.88 o
  -4   9   6       82.33       52.05     19.24 o
  -3   9   6       10.90        9.82      5.85 o
  -2   9   6      440.11      413.66     32.39 o
  -1   9   6     1449.24     1437.44     39.66 o
   0   9   6        0.02        9.02      3.48 o
   1   9   6       13.60       -1.57     10.12 o
   2   9   6      498.78      519.97     63.64 o
   3   9   6      342.57      303.93     35.29 o
   4   9   6      148.96      195.82     25.18 o
   5   9   6        2.73        5.80      6.90 o
   6   9   6       10.50        9.03     10.33 o
   7   9   6       63.68       60.92     15.56 o
   8   9   6        2.27       -2.85     24.03 o
   9   9   6      109.42       95.65     37.03 o
  10   9   6        4.10        6.55     17.25 o
  11   9   6      716.95      816.72    109.05 o
 -12  10   6      589.62      525.29     98.12 o
 -11  10   6      169.91      131.99     42.15 o
 -10  10   6     1080.13      990.58     89.37 o
  -9  10   6        2.32      -19.32     35.81 o
  -8  10   6       13.66        7.75     18.52 o
  -7  10   6        2.32       11.61     21.36 o
  -6  10   6      176.60      216.78     39.45 o
  -5  10   6      174.55      180.85     25.01 o
  -4  10   6      686.33      776.23     60.41 o
  -3  10   6      394.56      321.04     32.04 o
  -2  10   6      278.38      223.12     17.30 o
  -1  10   6      323.23      330.44     19.22 o
   0  10   6        3.12        3.33      5.72 o
   1  10   6      135.23      122.56     19.60 o
   2  10   6       19.65       34.72     11.07 o
   3  10   6        0.24       24.23     14.59 o
   4  10   6      590.49      638.65     90.74 o
   5  10   6        0.00        0.60      8.71 o
   6  10   6     1419.94     1313.77     48.20 o
   7  10   6      328.24      447.82     69.10 o
   8  10   6       91.11      149.71     41.32 o
   9  10   6      408.03      421.98     73.24 o
  10  10   6       89.28       81.70     37.33 o
  11  10   6        3.02       -8.12     17.51 o
 -11  11   6       27.59       26.23     22.57 o
 -10  11   6      972.09      969.16     89.39 o
  -9  11   6      722.32      750.01     76.05 o
  -8  11   6      173.77      150.92     33.91 o
  -7  11   6     1971.28     2033.77    112.44 o
  -6  11   6     1495.20     1524.58    161.88 o
  -5  11   6      404.55      353.08     34.82 o
  -4  11   6        0.00       17.90     47.31 o
  -3  11   6       82.48       24.36     14.23 o
  -2  11   6      202.89      186.60     16.67 o
  -1  11   6       56.94       44.70      6.85 o
   0  11   6        0.55       -3.45      4.12 o
   1  11   6      326.49      343.14     27.28 o
   2  11   6     4667.55     4666.53    161.08 o
   3  11   6     1308.90     1208.85     70.20 o
   4  11   6      205.05      251.25     35.04 o
   5  11   6        1.38       -9.82     12.09 o
   6  11   6        8.24        6.80      5.37 o
   7  11   6        7.32      -11.78     20.44 o
   8  11   6       36.01       22.09     21.60 o
   9  11   6       30.67       -9.32     22.59 o
  10  11   6      984.72      946.65    115.30 o
  11  11   6      896.12      868.40    116.35 o
 -11  12   6      243.31      263.89     50.54 o
 -10  12   6      368.12      349.42     56.33 o
  -9  12   6        2.28        1.63     18.33 o
  -8  12   6       53.97       52.78     67.23 o
  -7  12   6        0.74      -11.21     17.54 o
  -6  12   6      748.21      779.13     68.57 o
  -5  12   6      107.88      106.40     20.33 o
  -4  12   6      143.83      147.39     29.94 o
  -3  12   6      855.86      917.35     44.28 o
  -2  12   6     1042.22     1304.71     43.01 o
  -1  12   6       14.99       29.41     11.91 o
   0  12   6        1.64       24.92      5.65 o
   1  12   6        1.59       15.05     10.13 o
   2  12   6        0.67       27.51     18.05 o
   3  12   6      382.05      418.27     43.21 o
   4  12   6      229.04      291.25     39.78 o
   5  12   6      227.24      212.20     32.23 o
   6  12   6       88.89       63.73     11.42 o
   7  12   6     1009.76     1288.21     81.09 o
   8  12   6        2.82       -9.98     28.14 o
   9  12   6       70.94      101.98     38.14 o
  10  12   6      196.62      234.28     59.59 o
 -11  13   6       45.60       79.43     52.69 o
 -10  13   6       10.40       22.45     37.86 o
  -9  13   6      681.60      661.51     72.53 o
  -8  13   6       74.90       73.01     27.90 o
  -7  13   6      177.82      184.48     45.21 o
  -6  13   6      690.67      653.61     61.74 o
  -5  13   6      960.70      859.23     52.96 o
  -4  13   6       25.25       30.26      9.57 o
  -3  13   6       75.28       29.13     15.94 o
  -2  13   6       28.16       32.24     12.05 o
  -1  13   6      692.12      662.17     32.23 o
   0  13   6       86.79       60.46      7.27 o
   1  13   6      476.38      505.88     35.87 o
   2  13   6     4633.74     4543.59     85.56 o
   3  13   6      134.82      176.66     29.76 o
   4  13   6     1007.53     1152.50     72.53 o
   5  13   6      286.83      286.45     74.79 o
   6  13   6       93.87       69.86     19.79 o
   7  13   6       20.07       -9.96     16.92 o
   8  13   6        5.51      -31.11     27.72 o
   9  13   6      387.02      349.05     69.73 o
  10  13   6       56.65       40.73     43.48 o
 -11  14   6      713.83      827.60    117.81 o
 -10  14   6        9.67        3.31     19.50 o
  -9  14   6      366.82      414.74     58.21 o
  -8  14   6      103.72      158.99     42.36 o
  -7  14   6       29.55        6.09     26.06 o
  -6  14   6       13.79       14.17      7.46 o
  -5  14   6      841.62      576.03    109.96 o
  -4  14   6      353.25      390.48     60.50 o
  -3  14   6     1073.67     1040.93    156.03 o
  -2  14   6     1721.98     1743.86     59.47 o
  -1  14   6     1861.54     1864.71     54.03 o
   0  14   6      172.16      151.78     22.45 o
   1  14   6       76.95       59.29     46.60 o
   2  14   6       24.71       36.39     10.25 o
   3  14   6       79.52      102.83     25.40 o
   4  14   6      268.05      297.83     48.47 o
   5  14   6       52.56       76.37     19.62 o
   6  14   6     1360.06     1496.84     86.58 o
   7  14   6      141.19      156.19     28.58 o
   8  14   6        0.36      -46.59     31.06 o
   9  14   6      291.47      314.43     67.17 o
  10  14   6        0.82      -42.99     31.11 o
 -10  15   6      505.42      478.34     66.57 o
  -9  15   6       24.81       37.31     23.36 o
  -8  15   6      503.24      539.37     63.45 o
  -7  15   6      383.48      459.49     58.70 o
  -6  15   6      206.81      234.93     38.77 o
  -5  15   6        6.33       -2.88     11.55 o
  -4  15   6       62.60       82.75     32.91 o
  -3  15   6        7.74        0.39      9.70 o
  -2  15   6       11.42        7.36      8.30 o
  -1  15   6      282.82      275.14     22.08 o
   0  15   6      168.52      166.93     23.26 o
   1  15   6     1935.18     2159.75     82.42 o
   2  15   6     4437.61     4044.49    355.61 o
   3  15   6      242.90      290.69     37.85 o
   4  15   6       16.70       33.08     67.99 o
   5  15   6      392.11      462.50     47.72 o
   6  15   6        4.19       14.93     32.68 o
   7  15   6       43.15       16.52     18.82 o
   8  15   6       15.37      -16.88     19.71 o
   9  15   6        0.96       -4.79     21.55 o
 -10  16   6      425.96      380.32     56.39 o
  -9  16   6        7.17       50.17     45.58 o
  -8  16   6       10.43       -3.99     24.91 o
  -7  16   6        6.26       39.43     22.89 o
  -6  16   6      113.47       95.28     36.07 o
  -5  16   6     1089.70     1066.30    111.13 o
  -4  16   6      133.10       93.67     33.10 o
  -3  16   6       37.02       11.65      8.38 o
  -2  16   6     2152.66     1934.01     66.54 o
  -1  16   6     5165.12     4976.83    178.76 o
   0  16   6       74.37       71.42     17.81 o
   1  16   6     1426.17     1495.92    104.29 o
   2  16   6        7.98       -1.89     11.23 o
   3  16   6      774.41      732.37     58.96 o
   4  16   6        6.34       56.99     28.79 o
   5  16   6      649.58      664.38     64.04 o
   6  16   6      926.02      984.58     71.65 o
   7  16   6        4.12       -3.05     16.81 o
   8  16   6        6.95        8.93     20.36 o
   9  16   6      116.93      115.94     35.00 o
 -10  17   6       31.98      106.44     45.62 o
  -9  17   6      324.44      324.99     55.67 o
  -8  17   6       30.25       -4.47     20.59 o
  -7  17   6      690.77      786.88    105.86 o
  -6  17   6      116.23       98.99     36.96 o
  -5  17   6      772.74      600.72     84.68 o
  -4  17   6      101.49      115.81     23.84 o
  -3  17   6      144.76      120.28     19.58 o
  -2  17   6      349.30      315.38     26.59 o
  -1  17   6     2939.86     2772.15     82.99 o
   0  17   6     1094.88     1108.49     62.66 o
   1  17   6     1261.33     1237.05     59.45 o
   2  17   6    16685.34    14153.17   1853.54 o
   3  17   6     1406.26     1516.93    129.48 o
   4  17   6       25.48       26.58     17.33 o
   5  17   6      221.93      226.86     35.22 o
   6  17   6      101.50       88.22     32.17 o
   7  17   6       10.89      -17.48     17.72 o
   8  17   6       21.08        9.82     23.72 o
   9  17   6       27.72       25.92     20.53 o
 -10  18   6      255.09      176.68     57.99 o
  -9  18   6        0.61        4.07     22.41 o
  -8  18   6       28.18       24.89     26.45 o
  -7  18   6        8.10      -18.81     30.74 o
  -6  18   6        0.77      -18.98     28.09 o
  -5  18   6      141.01      127.64     38.16 o
  -4  18   6      264.82      281.14     30.49 o
  -3  18   6       81.00       85.61     23.45 o
  -2  18   6     1227.33     1065.08     73.66 o
  -1  18   6      136.56      124.60     16.03 o
   0  18   6      140.97      214.23     29.13 o
   1  18   6        1.76       -5.55     11.55 o
   2  18   6       36.84       15.30     21.50 o
   3  18   6      144.20      170.52     47.90 o
   4  18   6      704.47      751.99     96.54 o
   5  18   6       18.67       30.25     32.69 o
   6  18   6       57.01       79.88     26.82 o
   7  18   6      163.16      141.51     28.15 o
   8  18   6       87.92       32.69     33.59 o
  -9  19   6      369.30      455.51     90.70 o
  -8  19   6       78.63       63.14     37.46 o
  -7  19   6      148.74      129.51     46.87 o
  -6  19   6      133.99       91.25     36.78 o
  -5  19   6      328.98      277.37     60.57 o
  -4  19   6        2.66       -8.99     14.37 o
  -3  19   6        4.29       -4.11     18.99 o
  -2  19   6      100.98       17.52     26.75 o
  -1  19   6      353.63      339.11     36.68 o
   0  19   6       52.04       56.67     16.59 o
   1  19   6       19.51        6.50     11.43 o
   2  19   6      308.06      227.60     48.85 o
   3  19   6     4754.66     5219.70    245.80 o
   4  19   6     1343.26     1466.49     88.85 o
   5  19   6       82.36      121.95     27.73 o
   6  19   6       12.91       14.43     17.63 o
   7  19   6        2.56       -0.23     21.58 o
   8  19   6       24.88        3.61     27.03 o
  -8  20   6       13.59      -60.19     40.13 o
  -7  20   6       20.33       26.55     31.18 o
  -6  20   6       91.57       83.32     36.84 o
  -5  20   6       38.84       35.58     16.19 o
  -4  20   6      265.49      237.96     38.49 o
  -3  20   6      568.08      634.64     58.50 o
  -2  20   6      142.91      139.47     27.62 o
  -1  20   6      817.47      789.50     63.08 o
   0  20   6       39.46       35.21     19.58 o
   1  20   6        2.75       -0.57      9.76 o
   2  20   6       22.76       11.47     19.18 o
   3  20   6      169.78      123.50     43.75 o
   4  20   6        8.28       17.62     28.57 o
   5  20   6      101.91      104.86     77.82 o
   6  20   6      162.04      168.80     30.19 o
   7  20   6       41.29       15.38     15.51 o
  -8  21   6      115.57       72.64     41.01 o
  -7  21   6      158.13      188.59     57.32 o
  -6  21   6       24.90       52.79     32.89 o
  -5  21   6       65.04       97.40     45.44 o
  -4  21   6        5.55       14.98     18.13 o
  -3  21   6        7.24      -22.41     16.48 o
  -2  21   6       24.76       12.13     11.02 o
  -1  21   6      418.35      330.03     39.65 o
   0  21   6      128.11      118.27     22.66 o
   1  21   6        0.39       10.82      7.81 o
   2  21   6      652.53      671.48     91.48 o
   3  21   6        0.20       23.30     27.73 o
   4  21   6       68.97      121.68     30.18 o
   5  21   6      109.52      144.86     31.22 o
   6  21   6        0.11      -25.43     16.95 o
   7  21   6        3.75       47.67     26.97 o
  -8  22   6       34.75       73.56     44.03 o
  -7  22   6        5.73        8.54     26.45 o
  -6  22   6       87.84       57.11     21.80 o
  -5  22   6      222.52      204.42     49.30 o
  -4  22   6       28.36       18.98     41.62 o
  -3  22   6      111.28      154.20     29.92 o
  -2  22   6      362.99      372.87     45.00 o
  -1  22   6     2510.55     2399.40    195.92 o
   0  22   6      184.51      182.91     29.33 o
   1  22   6       27.68       70.04     33.77 o
   2  22   6        8.88       46.85     36.52 o
   3  22   6      112.45       69.41     32.66 o
   4  22   6        8.45       -5.39     16.82 o
   5  22   6        8.72       20.04     19.59 o
   6  22   6        1.19      -11.86     20.43 o
  -7  23   6      436.79      592.40     69.25 o
  -6  23   6      104.50       74.16     30.29 o
  -5  23   6        0.94      -19.43     19.39 o
  -4  23   6        0.45        0.62     24.93 o
  -3  23   6       37.43       28.32     19.83 o
  -2  23   6      130.73      105.15     25.07 o
  -1  23   6      319.38      349.65     52.79 o
   0  23   6      263.04      320.30     65.38 o
   1  23   6       19.06       12.64     24.04 o
   2  23   6        4.46       20.15     28.75 o
   3  23   6      169.20      119.26     47.87 o
   4  23   6        1.93       24.47     27.61 o
   5  23   6       18.54       10.82     16.40 o
   6  23   6        2.88       14.29     27.68 o
  -7  24   6       12.41       49.27     38.35 o
  -6  24   6        1.76       -2.50     16.04 o
  -5  24   6      232.64      230.61     41.48 o
  -4  24   6       53.36       43.68     21.64 o
  -3  24   6        0.13       27.05     15.85 o
  -2  24   6      275.96      330.83     44.01 o
  -1  24   6        0.59        8.81     11.80 o
   0  24   6       86.56      107.29     38.95 o
   1  24   6      176.24      237.03     57.74 o
   2  24   6        7.51        0.88     19.49 o
   3  24   6       89.19       89.26     40.26 o
   4  24   6       20.85        2.69     23.06 o
   5  24   6        0.92        7.08     26.55 o
  -6  25   6      544.17      532.90     64.80 o
  -5  25   6      254.70      284.58     46.83 o
  -4  25   6       30.73        4.77     13.74 o
  -3  25   6        0.02       12.51     13.96 o
  -2  25   6       52.91       72.28     24.95 o
  -1  25   6      190.63      189.01     54.56 o
   0  25   6       22.40       29.80     27.37 o
   1  25   6       62.97       93.41     37.85 o
   2  25   6      168.11       99.06     38.80 o
   3  25   6      985.01     1009.57    120.77 o
   4  25   6        8.47      -31.78     21.19 o
  -5  26   6       12.37      -35.59     36.40 o
  -4  26   6        4.74      -11.44     16.85 o
  -3  26   6       15.59       14.95     14.95 o
  -2  26   6      445.16      536.21     88.37 o
  -1  26   6       73.23       42.16     32.16 o
   0  26   6       34.10       86.89     41.44 o
   1  26   6       29.81       49.88     34.09 o
   2  26   6        3.11       55.16     33.95 o
   3  26   6       39.51       39.36     34.65 o
  -4  27   6        6.66       16.87     22.05 o
  -3  27   6        1.84      -14.62     21.60 o
  -2  27   6        0.18       -5.38     29.84 o
  -1  27   6       13.28      -15.86     24.52 o
   0  27   6      256.28      322.02     68.36 o
   1  27   6       83.86      107.00     41.66 o
   2  27   6        8.31      -39.04     36.90 o
  -2  28   6      645.91      582.68     94.35 o
  -1  28   6       19.38      -30.06     34.51 o
   0  28   6        1.45      -16.74     26.26 o
 -11   0   7      778.13      817.38    117.48 o
  -9   0   7     1308.88     1271.19    136.24 o
  -7   0   7    23329.21    24108.49    529.79 o
  -5   0   7      501.02      484.23     69.77 o
  -3   0   7       14.73       43.21     16.25 o
  -1   0   7       23.53       46.96     21.39 o
   1   0   7      480.77      397.24     47.84 o
   3   0   7       60.25       86.68     16.13 o
   5   0   7      160.30      159.92     20.07 o
   7   0   7       23.13       58.24     25.37 o
   9   0   7      339.11      287.54     52.04 o
  11   0   7      187.08      284.52     58.02 o
 -12   1   7       17.34       31.24     48.20 o
 -11   1   7      841.14      966.55     92.57 o
 -10   1   7     1154.95     1388.88    106.04 o
  -9   1   7       55.15       21.78     15.62 o
  -8   1   7       10.45       10.71     21.47 o
  -7   1   7     2201.78     2232.13    116.31 o
  -6   1   7      904.51      932.67     71.94 o
  -5   1   7      917.71      983.30     68.90 o
  -4   1   7      709.33      819.41     43.12 o
  -3   1   7      820.52      989.71     48.66 o
  -2   1   7     4186.46     4262.58    128.85 o
  -1   1   7       13.90        2.68     12.38 o
   0   1   7      562.08      551.83     30.53 o
   1   1   7        6.41       -4.92      7.27 o
   2   1   7       12.38       18.80      6.52 o
   3   1   7        0.22        5.75      5.50 o
   4   1   7     1315.70     1278.39     36.33 o
   5   1   7      136.68      134.06     11.42 o
   6   1   7      332.36      377.48     25.75 o
   7   1   7      246.25      230.17     24.55 o
   8   1   7      366.93      376.60     40.19 o
   9   1   7       13.87       -0.22     10.22 o
  10   1   7       60.43       53.00     18.69 o
  11   1   7        3.98       -3.64     46.65 o
 -12   2   7       11.44       24.25     28.76 o
 -11   2   7      313.06      316.85     53.89 o
 -10   2   7      934.39     1061.66     92.67 o
  -9   2   7      126.81      130.17     49.40 o
  -8   2   7        2.80       -5.36     13.93 o
  -7   2   7      835.62     1017.11     77.99 o
  -6   2   7     3754.47     3987.99    145.17 o
  -5   2   7      320.30      300.18     40.61 o
  -4   2   7       42.56       44.91     13.22 o
  -3   2   7        9.09       10.73     12.82 o
  -2   2   7      360.84      330.89     37.33 o
  -1   2   7      309.02      323.66     28.53 o
   0   2   7      841.68      886.11     44.56 o
   1   2   7      350.76      396.34     45.76 o
   2   2   7      496.27      537.89     27.45 o
   3   2   7       26.34       25.70      8.23 o
   4   2   7      826.53      750.95     38.80 o
   5   2   7       38.76       30.54      6.38 o
   6   2   7       31.16       27.62      7.73 o
   7   2   7        4.43       15.81      9.49 o
   8   2   7      140.35      181.29     28.37 o
   9   2   7      504.39      531.32     50.37 o
  10   2   7      103.34      102.17     24.31 o
  11   2   7      188.55      219.79     57.89 o
 -12   3   7        8.75      -28.11     74.62 o
 -11   3   7      109.18       76.42     27.39 o
 -10   3   7       32.85       78.74     31.36 o
  -9   3   7       10.91      -14.25     18.79 o
  -8   3   7       10.17       14.69     13.23 o
  -7   3   7      289.20      218.31     38.49 o
  -6   3   7       63.20       91.70     39.36 o
  -5   3   7     1771.54     1735.19     71.08 o
  -4   3   7     1486.12     1508.23     58.73 o
  -3   3   7     2169.48     2605.03     84.64 o
  -2   3   7       97.34       93.97     18.22 o
  -1   3   7      227.25      251.20     25.25 o
   0   3   7        0.03        0.10      4.87 o
   1   3   7        2.98        8.78      6.54 o
   2   3   7        7.62       13.32      7.40 o
   3   3   7       68.23       75.51     12.86 o
   4   3   7       58.68       54.66      7.54 o
   5   3   7       15.83       11.50     11.75 o
   6   3   7       26.56        8.27      5.47 o
   7   3   7     1393.71     1307.24     82.92 o
   8   3   7        0.22      -12.51     30.90 o
   9   3   7      444.77      441.58     46.04 o
  10   3   7        2.29       10.20     10.98 o
  11   3   7        0.93        0.00     19.32 o
 -12   4   7        0.16      -38.85     46.06 o
 -11   4   7       71.45      112.51     33.04 o
 -10   4   7     1053.70     1176.65     97.20 o
  -9   4   7      601.62      638.20     76.78 o
  -8   4   7     2226.38     2393.14    125.11 o
  -7   4   7     1536.90     1549.00     95.85 o
  -6   4   7      656.95      790.58     76.35 o
  -5   4   7      781.56      685.72     45.51 o
  -4   4   7      400.00      336.35     28.88 o
  -3   4   7        2.76       -0.78     12.07 o
  -2   4   7      109.88      115.88     25.03 o
  -1   4   7        0.14        0.55     12.90 o
   0   4   7      468.98      451.58     38.04 o
   1   4   7     4019.87     4417.45     67.25 o
   2   4   7     5592.07     5883.49     84.71 o
   3   4   7     1218.02     1277.92     37.53 o
   4   4   7      163.70      129.63     12.24 o
   5   4   7      427.29      427.11     21.42 o
   6   4   7       47.19       38.84      9.69 o
   7   4   7       80.83       54.03     22.75 o
   8   4   7      113.84      120.36     23.10 o
   9   4   7        1.28       -2.44     11.11 o
  10   4   7      191.98      141.97     28.07 o
  11   4   7      191.76      188.36     52.39 o
 -12   5   7       34.09        3.58     28.66 o
 -11   5   7      524.56      569.83     71.55 o
 -10   5   7      377.04      370.30     54.86 o
  -9   5   7       85.48       92.88     31.00 o
  -8   5   7        9.55       10.06     45.77 o
  -7   5   7       34.13       52.00     42.52 o
  -6   5   7       18.77        1.65     21.67 o
  -5   5   7      830.25      787.17     49.00 o
  -4   5   7       95.66       92.30     16.38 o
  -3   5   7      209.03      234.98     21.31 o
  -2   5   7      174.34      187.65     30.39 o
  -1   5   7        4.34        3.75      6.62 o
   0   5   7       12.17        5.29      8.16 o
   1   5   7      159.58      191.33     18.09 o
   2   5   7       85.72       86.04     10.99 o
   3   5   7      461.88      456.50     21.12 o
   4   5   7       18.85       26.61      7.68 o
   5   5   7     7688.48     8150.22    136.55 o
   6   5   7      537.72      587.99     26.93 o
   7   5   7      136.43      139.67     15.28 o
   8   5   7        0.23       -6.82     11.86 o
   9   5   7      142.10      140.42     25.69 o
  10   5   7       41.81        1.22     19.32 o
  11   5   7        0.11      -21.08     23.69 o
 -12   6   7        0.01        2.92     28.58 o
 -11   6   7       18.69        1.14    103.88 o
 -10   6   7        1.08       59.59     26.90 o
  -9   6   7       53.53       41.12     20.99 o
  -8   6   7      509.62      557.68     60.21 o
  -7   6   7     2308.38     2352.28    119.92 o
  -6   6   7      455.80      467.04     55.14 o
  -5   6   7       34.25       25.20     15.87 o
  -4   6   7       85.13       72.73     27.47 o
  -3   6   7        4.14       -7.92      9.42 o
  -2   6   7      318.97      276.89     25.12 o
  -1   6   7       52.85       54.08     15.25 o
   0   6   7     2266.80     2189.18     53.06 o
   1   6   7     2087.29     2699.54     49.02 o
   2   6   7      761.79      734.22     26.31 o
   3   6   7        3.84        2.94      5.58 o
   4   6   7      671.90      655.34     25.95 o
   5   6   7     1045.38     1092.14     32.75 o
   6   6   7       63.59       47.34      8.32 o
   7   6   7        8.21        5.13      5.47 o
   8   6   7      255.26      244.50     45.73 o
   9   6   7       45.70       15.04     15.60 o
  10   6   7      415.53      518.40     81.57 o
  11   6   7      143.63       98.69     40.20 o
 -12   7   7       25.68       14.99     31.92 o
 -11   7   7      189.76      222.22     44.47 o
 -10   7   7       65.35       49.30     33.98 o
  -9   7   7      143.10       70.90     55.95 o
  -8   7   7        1.56      -26.53     24.18 o
  -7   7   7      305.60      304.44     46.06 o
  -6   7   7      164.91      103.74     28.28 o
  -5   7   7     2096.74     1842.41     75.13 o
  -4   7   7     1845.62     1960.07     96.23 o
  -3   7   7       22.82       -0.67      7.97 o
  -2   7   7     2586.79     2636.49     74.36 o
  -1   7   7      569.65      571.20     31.12 o
   0   7   7      532.68      548.86     27.36 o
   1   7   7       31.26       43.26      7.20 o
   2   7   7        0.08        2.31      4.34 o
   3   7   7      215.76      205.43     14.11 o
   4   7   7      343.69      349.56     24.54 o
   5   7   7        3.83       12.08      5.19 o
   6   7   7      405.02      363.23     19.09 o
   7   7   7      266.28      218.85     28.24 o
   8   7   7      361.75      368.65     63.99 o
   9   7   7       61.46       38.75     30.64 o
  10   7   7        0.00       11.21     20.47 o
  11   7   7        5.00      -36.09     25.78 o
 -11   8   7      138.18      139.01     39.94 o
 -10   8   7      110.85       71.82     25.30 o
  -9   8   7     1332.99     1454.40    104.48 o
  -8   8   7      353.53      318.13     46.45 o
  -7   8   7       21.38       33.77     20.11 o
  -6   8   7        1.93       -6.01     35.78 o
  -5   8   7      434.70      398.73     36.12 o
  -4   8   7       22.31       27.04     19.34 o
  -3   8   7        0.46       -1.41      7.22 o
  -2   8   7        5.17       19.49     13.54 o
  -1   8   7      590.23      611.67     26.59 o
   0   8   7      122.21      145.62     11.45 o
   1   8   7        6.36        5.03      5.22 o
   2   8   7       39.95       66.54     14.69 o
   3   8   7       31.16       22.32      9.04 o
   4   8   7      572.44      486.91     52.26 o
   5   8   7       55.84       50.07      9.55 o
   6   8   7        9.01       10.13      4.85 o
   7   8   7        0.06       -0.25      8.95 o
   8   8   7        0.02      -20.91     26.66 o
   9   8   7      557.74      563.50     83.90 o
  10   8   7      103.02      131.53     45.89 o
  11   8   7       13.22      -18.04     21.88 o
 -11   9   7       10.82       72.12     50.26 o
 -10   9   7      345.11      338.54     54.29 o
  -9   9   7        0.44      -13.57     22.25 o
  -8   9   7       18.80      -20.16     19.98 o
  -7   9   7      210.45      176.27     35.79 o
  -6   9   7      254.35      249.75     41.07 o
  -5   9   7        0.69       25.11     12.49 o
  -4   9   7     2302.64     2161.12    146.91 o
  -3   9   7       21.54       35.32     26.81 o
  -2   9   7     1834.07     1903.56     70.97 o
  -1   9   7       11.33       10.65      5.48 o
   0   9   7      348.06      295.65     17.35 o
   1   9   7        7.72       22.77     15.26 o
   2   9   7       32.46       43.22     27.94 o
   3   9   7      136.42      124.41     16.94 o
   4   9   7     2539.07     2603.80    107.75 o
   5   9   7        1.77       -4.85     15.31 o
   6   9   7     1065.26     1102.78     94.02 o
   7   9   7     1566.66     1644.08     93.55 o
   8   9   7      110.64       75.91     32.71 o
   9   9   7        8.57       42.23     30.27 o
  10   9   7        2.02       55.60     34.79 o
 -11  10   7      419.26      398.88     62.48 o
 -10  10   7        1.39       -7.93     17.17 o
  -9  10   7       82.18       99.53     32.19 o
  -8  10   7      741.64      786.95     75.78 o
  -7  10   7     3335.95     3070.75    142.27 o
  -6  10   7        5.36       18.18     16.25 o
  -5  10   7      415.33      424.77     64.27 o
  -4  10   7      131.76      136.14     29.78 o
  -3  10   7       11.40       -2.73     11.44 o
  -2  10   7      461.26      468.48     29.06 o
  -1  10   7      430.83      439.79     23.62 o
   0  10   7      435.95      414.96     29.06 o
   1  10   7     1647.97     1777.95     59.99 o
   2  10   7     1760.45     1800.40    124.42 o
   3  10   7     1434.62     1419.32    111.20 o
   4  10   7      400.41      448.41     47.53 o
   5  10   7       48.94       85.20     22.60 o
   6  10   7        2.10       10.41     13.88 o
   7  10   7      115.70       95.52     26.94 o
   8  10   7        6.73       -0.71     22.65 o
   9  10   7      449.53      598.17     89.46 o
  10  10   7       40.74       98.51     39.18 o
 -11  11   7      978.32      914.24    129.43 o
 -10  11   7      253.30      183.93     43.76 o
  -9  11   7       41.05       21.28     17.69 o
  -8  11   7        2.78       11.45     17.65 o
  -7  11   7      341.49      298.47     46.68 o
  -6  11   7      587.00      556.25     60.48 o
  -5  11   7      191.10      167.31     23.92 o
  -4  11   7      314.21      351.51     79.31 o
  -3  11   7        0.01      -17.34     11.56 o
  -2  11   7       12.77        9.80      9.80 o
  -1  11   7       75.98       49.78      8.32 o
   0  11   7      134.73      112.08     18.81 o
   1  11   7        6.56       -4.64     12.48 o
   2  11   7       18.04       38.04     27.27 o
   3  11   7      167.76      143.31     40.16 o
   4  11   7      794.79      735.51     60.82 o
   5  11   7      533.93      574.54     53.27 o
   6  11   7       19.32       46.18     18.56 o
   7  11   7        0.19        1.51     26.52 o
   8  11   7      224.52      257.64     57.65 o
   9  11   7       69.10       99.80     31.19 o
  10  11   7        5.03       32.11     26.30 o
 -11  12   7      216.07      242.60     73.04 o
 -10  12   7      577.00      491.57     69.34 o
  -9  12   7      257.65      250.05     46.29 o
  -8  12   7      105.31       62.12     37.13 o
  -7  12   7       67.98       28.29     18.35 o
  -6  12   7      270.04      245.72     40.97 o
  -5  12   7      358.57      323.71     44.66 o
  -4  12   7       65.26       64.00     23.68 o
  -3  12   7       28.97       19.28      7.85 o
  -2  12   7       97.34      104.46     15.20 o
  -1  12   7       13.52        5.94      9.59 o
   0  12   7     2416.35     2397.33     89.79 o
   1  12   7      329.61      321.30     31.38 o
   2  12   7      102.94      161.90     21.09 o
   3  12   7     1302.92     1279.02    110.52 o
   4  12   7      776.87      887.06     66.67 o
   5  12   7        9.28       39.43     20.17 o
   6  12   7        9.68       45.72     17.90 o
   7  12   7       55.83       66.15     36.00 o
   8  12   7      383.51      325.74     67.99 o
   9  12   7      102.66      123.87     43.91 o
  10  12   7      163.79      158.23     49.45 o
 -11  13   7       69.64       77.80     37.51 o
 -10  13   7       43.10       -8.46     22.98 o
  -9  13   7      237.49      216.57     45.76 o
  -8  13   7       14.35       35.97     26.22 o
  -7  13   7       49.55       80.60     27.04 o
  -6  13   7        1.52       19.56     19.65 o
  -5  13   7     2272.62     2127.62    145.62 o
  -4  13   7       86.36       87.25     17.60 o
  -3  13   7      289.36      226.11     20.02 o
  -2  13   7       24.19       11.08      7.83 o
  -1  13   7      138.48      101.77     20.43 o
   0  13   7       31.64       18.02     19.37 o
   1  13   7       21.50       19.04     32.87 o
   2  13   7       31.88       58.77     13.71 o
   3  13   7     1134.20     1067.75    104.43 o
   4  13   7       21.38       43.33     40.35 o
   5  13   7     1617.53     1831.16     97.44 o
   6  13   7       47.58       52.24     22.40 o
   7  13   7     1410.72     1397.65     89.45 o
   8  13   7      146.93      111.00     40.49 o
   9  13   7       54.49       64.66     38.81 o
 -10  14   7      367.95      391.03     63.62 o
  -9  14   7      374.93      383.79     57.30 o
  -8  14   7      645.07      739.00     76.81 o
  -7  14   7       98.95      152.30     36.38 o
  -6  14   7     1107.65     1081.76     84.91 o
  -5  14   7      301.28      241.30     20.24 o
  -4  14   7        0.28        8.57     13.45 o
  -3  14   7       49.69       48.51     10.07 o
  -2  14   7       20.50       23.38      8.99 o
  -1  14   7       53.94       37.18     11.17 o
   0  14   7     1083.92     1065.62     61.59 o
   1  14   7      213.85      220.37     26.49 o
   2  14   7        7.09       21.37     10.41 o
   3  14   7      305.88      303.38     60.11 o
   4  14   7     1973.30     1947.39    100.76 o
   5  14   7      142.41      173.55     35.98 o
   6  14   7        3.34        4.28     19.14 o
   7  14   7       66.33       54.79     54.82 o
   8  14   7      161.39      162.62     50.21 o
   9  14   7       14.23      -10.43     24.24 o
 -10  15   7      109.96       78.79     48.97 o
  -9  15   7       32.58       37.70     23.60 o
  -8  15   7       40.08       29.23     33.33 o
  -7  15   7       57.09       82.00     45.34 o
  -6  15   7      468.90      499.67     59.10 o
  -5  15   7       75.42      101.84     38.27 o
  -4  15   7      323.08      230.92     48.43 o
  -3  15   7      127.12      119.16     18.46 o
  -2  15   7      331.64      277.80     24.44 o
  -1  15   7      229.34      239.81     19.95 o
   0  15   7      537.25      514.15     43.35 o
   1  15   7        4.69       10.33     10.25 o
   2  15   7        0.56        0.18     17.07 o
   3  15   7       18.40        2.01     19.05 o
   4  15   7     4022.54     4391.47    151.54 o
   5  15   7       55.62      125.75     28.82 o
   6  15   7     1217.44     1377.16     88.15 o
   7  15   7      419.10      464.16     51.32 o
   8  15   7      213.28      164.69     50.15 o
   9  15   7      126.81      152.08     48.34 o
 -10  16   7       61.04       77.70     53.01 o
  -9  16   7      325.23      352.62     58.04 o
  -8  16   7      192.57      220.51     44.32 o
  -7  16   7     1296.48     1376.14    100.87 o
  -6  16   7        8.59       34.63     29.84 o
  -5  16   7      159.56      161.04     42.41 o
  -4  16   7        4.06       15.60     22.65 o
  -3  16   7       57.76       62.68     14.26 o
  -2  16   7      137.68      138.77     17.69 o
  -1  16   7       62.67       57.67     10.47 o
   0  16   7      314.01      300.82     33.26 o
   1  16   7      344.35      357.78     33.47 o
   2  16   7      877.74      713.04     75.75 o
   3  16   7      119.67      131.71     43.23 o
   4  16   7     1516.80     1525.20    125.13 o
   5  16   7      213.75      227.38     38.20 o
   6  16   7        0.55       46.19    119.65 o
   7  16   7       18.42      -16.17     18.74 o
   8  16   7        7.99       17.08     21.12 o
  -9  17   7        2.46        5.11     23.65 o
  -8  17   7       14.80       22.36     28.55 o
  -7  17   7      185.59      168.95     52.34 o
  -6  17   7       95.26       69.96     32.80 o
  -5  17   7       20.44       39.70     33.34 o
  -4  17   7      951.34      871.61     61.33 o
  -3  17   7       10.79        7.05      7.90 o
  -2  17   7      180.19      173.11     20.06 o
  -1  17   7       23.83       17.13      7.81 o
   0  17   7        0.79        9.23     12.84 o
   1  17   7        8.15        0.32      9.79 o
   2  17   7      414.32      249.49     55.46 o
   3  17   7      267.93      251.85     55.83 o
   4  17   7       50.13       83.17     45.48 o
   5  17   7     3025.24     3055.20    131.12 o
   6  17   7        2.83       55.28     33.35 o
   7  17   7      217.29      222.59     35.51 o
   8  17   7        8.13       14.42     18.86 o
  -9  18   7      501.82      634.83    107.53 o
  -8  18   7       14.74       30.94     28.81 o
  -7  18   7      201.21      132.01     45.35 o
  -6  18   7        2.14        2.31     20.29 o
  -5  18   7      320.54      363.52     67.12 o
  -4  18   7       31.73       21.62     15.86 o
  -3  18   7       22.71       11.04     13.94 o
  -2  18   7      257.70      256.51     36.41 o
  -1  18   7        3.62       26.17     11.16 o
   0  18   7      389.81      377.11     38.37 o
   1  18   7     4677.91     5100.83    125.11 o
   2  18   7      744.05      795.89     95.82 o
   3  18   7     2243.21     2501.33    173.99 o
   4  18   7        0.52       32.55     21.61 o
   5  18   7     1649.10     1557.52     95.80 o
   6  18   7      408.29      399.84     63.51 o
   7  18   7       59.03       38.03     17.46 o
   8  18   7        0.23      -49.73     33.15 o
  -8  19   7       68.21        6.34     35.17 o
  -7  19   7      327.74      335.26     72.79 o
  -6  19   7        1.38       -7.54     26.92 o
  -5  19   7      464.45      460.77     76.74 o
  -4  19   7      312.42      307.96     43.03 o
  -3  19   7        0.02       12.37     14.02 o
  -2  19   7      528.77      498.60     69.88 o
  -1  19   7      145.07      148.61     27.31 o
   0  19   7       11.88       11.46     26.28 o
   1  19   7      169.35      169.22     39.03 o
   2  19   7      181.64      149.81     45.11 o
   3  19   7      516.33      577.16     87.83 o
   4  19   7       36.72       13.68     68.28 o
   5  19   7     3086.90     3346.40    139.91 o
   6  19   7     1231.12     1383.88     91.93 o
   7  19   7     1138.15     1050.57     81.44 o
  -8  20   7     1340.83     1360.73    155.37 o
  -7  20   7       42.64       27.10     24.53 o
  -6  20   7        5.61        2.18     17.10 o
  -5  20   7       18.56       19.65     15.03 o
  -4  20   7       29.24        5.36     17.35 o
  -3  20   7       76.06       66.54     21.64 o
  -2  20   7       26.33       23.87     14.58 o
  -1  20   7      244.46      224.28     45.09 o
   0  20   7       38.43       26.81      9.81 o
   1  20   7      329.49      273.91     59.05 o
   2  20   7        2.62       18.10     30.59 o
   3  20   7       60.94      146.61     48.50 o
   4  20   7       52.96       66.79     27.73 o
   5  20   7      183.88      189.69     37.75 o
   6  20   7       11.30       13.68     16.92 o
   7  20   7        8.75       -4.36     18.80 o
  -8  21   7       49.56        9.58     22.93 o
  -7  21   7       69.02       66.71     42.02 o
  -6  21   7       21.24        9.34     15.61 o
  -5  21   7       35.98       49.47     21.49 o
  -4  21   7       84.42       66.30     21.07 o
  -3  21   7       33.47       55.09     18.80 o
  -2  21   7        8.43        9.01     14.95 o
  -1  21   7      350.92      360.68     41.96 o
   0  21   7       11.03       62.82     18.72 o
   1  21   7       73.73       56.96     34.50 o
   2  21   7       25.86       39.85     29.51 o
   3  21   7      181.33      186.75     54.41 o
   4  21   7        2.19       15.71     37.57 o
   5  21   7       78.06      105.11     30.75 o
   6  21   7       73.65       88.38     32.14 o
  -7  22   7     1793.96     1938.86    177.56 o
  -6  22   7       46.61       60.66     22.16 o
  -5  22   7        0.06       25.48     17.82 o
  -4  22   7        0.02      -11.64     16.39 o
  -3  22   7       24.53       39.51     19.70 o
  -2  22   7      146.37      154.12     37.76 o
  -1  22   7       58.94       48.11     16.45 o
   0  22   7        0.33       -9.54     23.27 o
   1  22   7      243.81      275.65     60.29 o
   2  22   7        0.35       33.23     28.73 o
   3  22   7       24.81       46.06     35.00 o
   4  22   7       60.96       48.86     59.07 o
   5  22   7       55.77       81.11     27.80 o
  -6  23   7       20.80       21.37     17.45 o
  -5  23   7      509.14      497.72     59.03 o
  -4  23   7       32.10       39.43     16.90 o
  -3  23   7        1.19       16.76     13.87 o
  -2  23   7      479.05      449.02     50.56 o
  -1  23   7      749.07      671.68     97.80 o
   0  23   7       12.19       48.35     34.13 o
   1  23   7       31.74       24.63     25.49 o
   2  23   7       57.93       61.02     36.88 o
   3  23   7       70.99       77.73     42.62 o
   4  23   7       20.24       33.37     17.68 o
   5  23   7       13.40       20.14     19.16 o
  -6  24   7      527.80      508.21     62.69 o
  -5  24   7      271.97      266.44     43.78 o
  -4  24   7        7.35      -33.38     26.17 o
  -3  24   7       13.38       21.28     15.60 o
  -2  24   7       24.59       14.53     18.70 o
  -1  24   7       80.37      103.71     44.48 o
   0  24   7      283.19      318.67     67.94 o
   1  24   7      129.08      156.47     50.19 o
   2  24   7      360.47      491.72     86.66 o
   3  24   7      317.94      384.06     76.98 o
   4  24   7       12.97       77.93     30.07 o
  -5  25   7        5.26      -20.72     20.12 o
  -4  25   7       96.02      119.04     28.92 o
  -3  25   7        5.43        7.13     15.16 o
  -2  25   7      330.87      258.00     65.44 o
  -1  25   7      223.30      207.62     59.48 o
   0  25   7       10.69       35.13     27.38 o
   1  25   7       14.40       27.35     22.37 o
   2  25   7        4.57       44.22     28.74 o
   3  25   7        4.63       11.60     21.53 o
  -4  26   7        2.26        3.94     18.89 o
  -3  26   7       12.18        4.01     23.31 o
  -2  26   7       13.62      -11.99     19.53 o
  -1  26   7      338.73      370.99     78.31 o
   0  26   7      408.51      352.27     73.33 o
   1  26   7       28.69      -17.24     25.10 o
  -1  27   7       25.51       -3.91     21.61 o
 -10   0   8       10.83       87.97     51.97 o
  -8   0   8       13.49      116.31     55.03 o
  -6   0   8      451.26      366.02     67.10 o
  -4   0   8    29375.08    28942.79    529.92 o
  -2   0   8      137.22      208.77     32.20 o
   0   0   8      789.38      846.32     54.33 o
   2   0   8      196.34      168.62     26.74 o
   4   0   8     3165.48     3485.91    111.66 o
   6   0   8       77.86       52.38     13.51 o
   8   0   8      558.60      631.53     74.16 o
  10   0   8        2.73       15.89     19.88 o
 -11   1   8       31.43       61.27     56.91 o
 -10   1   8      190.61      254.82     47.70 o
  -9   1   8      117.01       74.44     31.14 o
  -8   1   8     3340.25     3515.07    155.75 o
  -7   1   8      782.61      788.38     70.95 o
  -6   1   8      406.57      455.46     54.54 o
  -5   1   8        9.80       34.09     22.63 o
  -4   1   8      162.18      203.23     58.70 o
  -3   1   8        2.38        0.57     10.11 o
  -2   1   8       98.43       73.70     13.69 o
  -1   1   8       56.46       57.28     12.82 o
   0   1   8      215.98      211.32     20.39 o
   1   1   8      190.54      181.25     24.24 o
   2   1   8      355.99      391.18     26.64 o
   3   1   8        9.78       13.36     13.65 o
   4   1   8      182.19      177.65     18.68 o
   5   1   8       14.93       12.34      7.79 o
   6   1   8        0.15       -6.50      7.00 o
   7   1   8       64.35       78.43     15.97 o
   8   1   8      102.15      122.20     27.76 o
   9   1   8      402.82      491.78     48.40 o
  10   1   8      296.04      379.38     45.23 o
  11   1   8      425.55      411.81     71.11 o
 -11   2   8       17.57      -30.55     32.61 o
 -10   2   8       16.92       19.55     54.29 o
  -9   2   8       23.75       22.60     22.24 o
  -8   2   8      151.40      169.00     36.91 o
  -7   2   8      506.79      531.57     71.83 o
  -6   2   8     1695.68     1704.62    100.68 o
  -5   2   8       64.24       58.14     22.96 o
  -4   2   8        8.11       19.09     16.63 o
  -3   2   8     1348.57     1408.69     66.22 o
  -2   2   8     2696.80     2737.68     78.22 o
  -1   2   8       96.66      102.45     19.46 o
   0   2   8      545.80      530.47     30.88 o
   1   2   8       16.27       24.88     12.19 o
   2   2   8       25.28       40.97     13.54 o
   3   2   8      138.31      119.35     14.20 o
   4   2   8      861.88      855.14     32.71 o
   5   2   8     1708.99     1644.28     39.24 o
   6   2   8      293.84      262.37     20.38 o
   7   2   8      165.33      132.55     19.60 o
   8   2   8      212.64      229.91     31.78 o
   9   2   8       10.84       21.09     21.30 o
  10   2   8        0.27       27.61     20.46 o
  11   2   8       24.01       57.56     30.83 o
 -11   3   8        0.01      -10.68     20.51 o
 -10   3   8       22.61      -19.73     21.27 o
  -9   3   8      367.46      402.72    117.10 o
  -8   3   8       15.41       11.98     21.70 o
  -7   3   8      374.82      392.50     51.75 o
  -6   3   8     1861.47     1761.72    102.01 o
  -5   3   8      515.26      473.63     83.03 o
  -4   3   8      151.77      163.55     61.47 o
  -3   3   8      312.29      286.44     31.92 o
  -2   3   8     1228.02     1365.37     65.21 o
  -1   3   8        0.06       14.48     12.72 o
   0   3   8     4309.11     4315.83     84.73 o
   1   3   8      200.06      219.60     17.39 o
   2   3   8     2249.42     2165.97     81.25 o
   3   3   8      240.25      260.69     23.19 o
   4   3   8      545.23      547.35     29.40 o
   5   3   8       31.00       40.70      7.34 o
   6   3   8       21.14       13.39      8.32 o
   7   3   8       65.36       77.60     14.84 o
   8   3   8      215.63      320.67     37.78 o
   9   3   8        0.01        1.26     24.36 o
  10   3   8     1095.65     1086.59    114.26 o
 -11   4   8       61.19       47.18     28.19 o
 -10   4   8       17.36      -18.54     25.33 o
  -9   4   8       90.95       97.13     37.47 o
  -8   4   8       82.45       72.86     24.91 o
  -7   4   8      106.67       52.88     21.64 o
  -6   4   8      666.52      636.64     62.78 o
  -5   4   8     2137.62     2165.69    109.09 o
  -4   4   8        3.78       23.24     19.83 o
  -3   4   8     2347.21     2148.86     82.35 o
  -2   4   8      333.92      376.67     29.45 o
  -1   4   8        0.98       -3.56     12.44 o
   0   4   8       45.54       44.89     13.14 o
   1   4   8        2.00        5.55      6.60 o
   2   4   8      423.95      389.16     25.82 o
   3   4   8       56.61       51.59      8.28 o
   4   4   8      219.87      239.59     31.19 o
   5   4   8      255.86      253.54     28.92 o
   6   4   8       17.21       -1.94      6.02 o
   7   4   8     1914.42     1832.53     82.56 o
   8   4   8      194.99      215.54     31.19 o
   9   4   8        0.05        9.58     24.26 o
  10   4   8        5.25       99.35     41.69 o
 -11   5   8      141.93      101.43     81.02 o
 -10   5   8       39.81       19.82     50.60 o
  -9   5   8      109.67      105.47     49.82 o
  -8   5   8      319.04      336.25     49.69 o
  -7   5   8     1281.99     1344.07     94.13 o
  -6   5   8       16.61       14.32     15.92 o
  -5   5   8       29.30        7.55     18.72 o
  -4   5   8       38.12        7.59     10.51 o
  -3   5   8        0.82        0.10     11.64 o
  -2   5   8      500.08      518.68     41.30 o
  -1   5   8        0.11       -1.27     14.30 o
   0   5   8     1314.70     1416.19     46.27 o
   1   5   8       13.22        4.71      6.92 o
   2   5   8      174.56      169.55     19.47 o
   3   5   8      525.74      612.76     27.39 o
   4   5   8     3051.17     3080.27     62.12 o
   5   5   8        4.18        3.86      5.82 o
   6   5   8        7.35        7.25      7.40 o
   7   5   8       35.66       59.35     17.60 o
   8   5   8      966.00      956.67     62.43 o
   9   5   8       11.92       -6.36     21.13 o
  10   5   8      153.41      183.67     50.25 o
 -11   6   8       17.34      -12.19     27.23 o
 -10   6   8        0.72      -18.42     25.04 o
  -9   6   8       41.25       49.97     26.65 o
  -8   6   8       85.90       61.60     21.61 o
  -7   6   8      545.15      518.98     59.87 o
  -6   6   8       12.92       -8.39     17.72 o
  -5   6   8      339.26      348.90     45.90 o
  -4   6   8     1734.25     1661.08     69.89 o
  -3   6   8     1761.47     1737.56     74.77 o
  -2   6   8     1070.02     1288.17     91.98 o
  -1   6   8       39.79       43.97     15.05 o
   0   6   8      308.95      313.92     22.79 o
   1   6   8       15.29        9.87      6.55 o
   2   6   8      334.54      324.95     19.85 o
   3   6   8       49.68       57.12     19.49 o
   4   6   8     7073.35     7607.06    108.65 o
   5   6   8      165.48      155.26     15.33 o
   6   6   8     1060.68      991.83     34.39 o
   7   6   8       81.15       88.06     17.71 o
   8   6   8     1510.70     1316.21    114.04 o
   9   6   8        0.83      -23.43     23.37 o
  10   6   8        1.43       13.19     23.07 o
 -11   7   8       23.85      -16.51     44.52 o
 -10   7   8        4.36      -25.19     25.82 o
  -9   7   8      617.88      684.26     73.60 o
  -8   7   8     1204.96     1479.72    103.55 o
  -7   7   8      252.25      217.53     39.92 o
  -6   7   8      171.51      187.05     37.30 o
  -5   7   8       44.03        6.61     11.48 o
  -4   7   8        0.23       -1.29     10.93 o
  -3   7   8       79.59       46.66     19.91 o
  -2   7   8        7.84        9.34     14.15 o
  -1   7   8        1.20        3.85     11.39 o
   0   7   8       57.75       76.65     13.60 o
   1   7   8      501.21      487.08     31.41 o
   2   7   8     2889.34     2912.20     64.51 o
   3   7   8      338.71      331.80     19.27 o
   4   7   8      468.01      522.56     27.05 o
   5   7   8       19.23       13.01      6.48 o
   6   7   8       23.37       22.26      9.81 o
   7   7   8      116.19      140.38     19.86 o
   8   7   8      218.61      221.57     53.61 o
   9   7   8       45.03       62.00     26.87 o
  10   7   8       51.26       50.09     30.09 o
 -11   8   8       87.57      107.69     52.90 o
 -10   8   8        2.85      -35.29     30.15 o
  -9   8   8        5.44      -27.22     27.24 o
  -8   8   8        4.19      -18.27     21.36 o
  -7   8   8       85.74       71.67     25.48 o
  -6   8   8      114.09       81.09     32.15 o
  -5   8   8      311.44      256.45     29.86 o
  -4   8   8     2391.25     2503.93    115.43 o
  -3   8   8      712.32      700.51     60.36 o
  -2   8   8      180.32      231.70     36.37 o
  -1   8   8        0.11        8.63      9.71 o
   0   8   8      254.59      242.37     17.00 o
   1   8   8       24.35       19.80     11.11 o
   2   8   8       25.86       16.21     12.86 o
   3   8   8        1.91        0.90      2.70 o
   4   8   8       65.07       65.88     14.82 o
   5   8   8        0.93       -3.69      5.08 o
   6   8   8      621.25      572.80     55.49 o
   7   8   8      873.34      976.26     74.86 o
   8   8   8       13.75      -11.96     24.37 o
   9   8   8       97.63       82.39     35.07 o
  10   8   8        0.57       31.20     26.13 o
 -11   9   8      106.16       92.00     45.34 o
 -10   9   8       87.10       52.59     21.31 o
  -9   9   8      597.29      570.46     67.56 o
  -8   9   8       15.84       -4.63     24.56 o
  -7   9   8      337.76      256.14     50.51 o
  -6   9   8       12.03       -5.09     20.31 o
  -5   9   8      394.53      350.29     35.86 o
  -4   9   8        6.68       15.10     24.77 o
  -3   9   8      504.95      487.83     37.31 o
  -2   9   8        8.30        0.06      6.95 o
  -1   9   8      185.27      159.96     16.19 o
   0   9   8       88.07       95.87     10.40 o
   1   9   8      317.28      302.99     12.67 o
   2   9   8     2412.29     2502.53     74.27 o
   3   9   8        1.19        1.73     10.27 o
   4   9   8      117.74      117.30     25.64 o
   5   9   8        4.73       -0.65      5.69 o
   6   9   8        3.66       20.68     17.45 o
   7   9   8       27.43       28.58     18.10 o
   8   9   8       52.97       53.96     28.69 o
   9   9   8      500.10      436.69     77.04 o
  10   9   8      257.62      276.73     62.45 o
 -11  10   8        0.14       20.67     39.70 o
 -10  10   8        0.18      -14.20     27.83 o
  -9  10   8        0.03       15.75     29.16 o
  -8  10   8        8.35      -22.43     24.34 o
  -7  10   8       43.01       11.06     26.69 o
  -6  10   8      155.47       98.08     27.02 o
  -5  10   8     1213.35     1120.67     78.88 o
  -4  10   8      681.45      963.81     73.33 o
  -3  10   8     2489.53     2178.56     94.86 o
  -2  10   8      256.35      217.85     21.74 o
  -1  10   8      128.33      133.63     14.33 o
   0  10   8       51.42       32.82      7.99 o
   1  10   8       13.33       11.69     16.40 o
   2  10   8      595.04      627.81     78.35 o
   3  10   8       27.42       95.39     34.94 o
   4  10   8        0.30       33.70     26.36 o
   5  10   8       55.11      116.54     28.28 o
   6  10   8     1551.17     1543.87     92.79 o
   7  10   8      583.49      575.15     58.15 o
   8  10   8        8.24       -5.15     23.69 o
   9  10   8       29.39       27.51     25.18 o
  10  10   8        7.74       20.27     29.83 o
 -10  11   8       86.07       80.33     27.18 o
  -9  11   8      340.29      376.25     57.00 o
  -8  11   8        3.73       33.12     19.30 o
  -7  11   8      157.62      169.09     40.20 o
  -6  11   8       43.44       12.47     38.00 o
  -5  11   8        0.15      -13.85     60.07 o
  -4  11   8        0.23       -2.45     17.86 o
  -3  11   8       19.91        8.08      9.46 o
  -2  11   8      323.25      306.15     22.88 o
  -1  11   8       14.47       16.58     10.24 o
   0  11   8      256.59      237.03     12.70 o
   1  11   8      887.02      976.47     47.94 o
   2  11   8       51.49       88.27     35.64 o
   3  11   8      276.73      334.67     57.95 o
   4  11   8       42.84       26.97     35.98 o
   5  11   8        6.67       41.18     20.45 o
   6  11   8        6.34       42.42     21.13 o
   7  11   8        4.60       -5.36     18.65 o
   8  11   8        9.76      -18.60     27.47 o
   9  11   8       29.57       -1.08     28.99 o
 -10  12   8       14.12       12.23     23.29 o
  -9  12   8        1.63      -14.05     26.83 o
  -8  12   8       75.89       82.81     30.56 o
  -7  12   8       44.94       68.67     27.36 o
  -6  12   8      158.59      186.79     36.01 o
  -5  12   8       52.90       52.89     19.48 o
  -4  12   8     1814.83     1717.42     98.34 o
  -3  12   8     3391.53     3293.98    129.99 o
  -2  12   8       35.52       25.42      9.50 o
  -1  12   8       22.89       10.12      6.53 o
   0  12   8       16.22       11.06      2.87 o
   1  12   8       21.44       27.64     13.84 o
   2  12   8      612.10      596.53     80.07 o
   3  12   8       22.53       -7.55     22.76 o
   4  12   8       23.41       73.84     42.50 o
   5  12   8      369.62      371.77     46.36 o
   6  12   8      656.07      688.89     63.65 o
   7  12   8       60.01       30.45     20.99 o
   8  12   8       11.79       11.43     21.14 o
   9  12   8       32.04      -34.65     36.62 o
 -10  13   8      112.16       76.43     55.67 o
  -9  13   8       79.94       66.32     32.23 o
  -8  13   8     3676.97     3727.11    172.15 o
  -7  13   8       32.59        1.16     21.02 o
  -6  13   8      345.02      316.91     49.31 o
  -5  13   8       94.75      119.88     28.78 o
  -4  13   8       74.34      111.14     21.60 o
  -3  13   8       36.91       34.91     11.23 o
  -2  13   8       69.04       36.39     12.35 o
  -1  13   8       67.04       56.69      8.25 o
   0  13   8      382.00      441.06     42.35 o
   1  13   8      728.48      825.54     54.20 o
   2  13   8     3217.20     3474.36    189.81 o
   3  13   8      668.38      689.07     87.88 o
   4  13   8       16.97       52.08     55.84 o
   5  13   8        2.43        8.81     21.22 o
   6  13   8       13.18       12.82     20.53 o
   7  13   8       73.67       52.89     24.11 o
   8  13   8        6.63       -8.92     22.57 o
   9  13   8       39.83        9.46     26.97 o
 -10  14   8       20.35       15.40     38.14 o
  -9  14   8       33.04       34.26     24.77 o
  -8  14   8       32.73       67.74     75.02 o
  -7  14   8       57.67       79.47     29.83 o
  -6  14   8      403.83      432.05     56.71 o
  -5  14   8      590.78      557.90     39.75 o
  -4  14   8     2024.26     2107.76     76.52 o
  -3  14   8       57.37       79.49     12.17 o
  -2  14   8       48.60       35.03      9.34 o
  -1  14   8        2.16        1.10      6.66 o
   0  14   8        0.97       10.00     11.04 o
   1  14   8       26.40        9.81     18.17 o
   2  14   8        1.77       34.59     25.36 o
   3  14   8      150.41      175.39     42.87 o
   4  14   8       64.12      104.65     34.55 o
   5  14   8      749.34      877.31     73.63 o
   6  14   8      152.75      156.77     31.94 o
   7  14   8     1401.10     1493.23     97.14 o
   8  14   8        0.51      -37.55     25.03 o
   9  14   8       80.52       60.93     29.88 o
  -9  15   8        6.24       40.34     28.42 o
  -8  15   8      395.92      484.56     64.84 o
  -7  15   8       59.75       43.27     27.07 o
  -6  15   8       47.01       50.71     38.73 o
  -5  15   8        8.92       12.17     28.26 o
  -4  15   8        5.38       -2.62      9.56 o
  -3  15   8      159.93      134.19     19.44 o
  -2  15   8       48.46       19.39      8.66 o
  -1  15   8      213.05      183.04     18.06 o
   0  15   8      433.83      416.16     40.98 o
   1  15   8      807.01      938.25     56.97 o
   2  15   8     2252.13     2447.65    165.62 o
   3  15   8      288.69      276.31     56.67 o
   4  15   8       54.85       84.71     30.46 o
   5  15   8       12.15        0.74     26.78 o
   6  15   8      218.82      218.51     40.87 o
   7  15   8      108.00       58.98     31.26 o
   8  15   8       10.03      -28.89     33.67 o
  -9  16   8       99.25      104.35     39.05 o
  -8  16   8        9.35       40.78     19.52 o
  -7  16   8        1.05      -20.22     30.10 o
  -6  16   8       56.72       42.38     29.36 o
  -5  16   8      167.58       99.81     33.36 o
  -4  16   8      737.30      774.69     92.39 o
  -3  16   8      193.69      149.21     36.35 o
  -2  16   8       58.91       33.66     14.13 o
  -1  16   8      544.49      537.20     49.37 o
   0  16   8       65.89       83.48     21.23 o
   1  16   8       12.99       16.96     12.32 o
   2  16   8      597.53      507.54     78.64 o
   3  16   8       40.02       37.31     29.43 o
   4  16   8     1348.49     1383.59     91.45 o
   5  16   8      277.83      313.19     45.67 o
   6  16   8     3158.08     3209.19    141.79 o
   7  16   8      367.15      272.89     43.19 o
   8  16   8      527.21      588.57     97.80 o
  -9  17   8      111.34      233.63     73.39 o
  -8  17   8      274.44      291.16     71.90 o
  -7  17   8      114.92       72.15     34.45 o
  -6  17   8        2.77        5.67     25.10 o
  -5  17   8       45.75       19.57     21.35 o
  -4  17   8        4.73        9.69     23.76 o
  -3  17   8       43.41       21.15     26.34 o
  -2  17   8       74.49       39.11     29.50 o
  -1  17   8      226.41      246.84     36.11 o
   0  17   8       96.16       99.54     22.08 o
   1  17   8       45.51       12.97     19.45 o
   2  17   8        0.20      -16.26     18.71 o
   3  17   8       83.92       37.32     25.26 o
   4  17   8     1940.38     2188.77    116.59 o
   5  17   8       33.11       56.34     21.28 o
   6  17   8       51.73       79.66     28.23 o
   7  17   8        1.14      -30.34     67.96 o
  -8  18   8       17.53      -60.55     40.37 o
  -7  18   8        0.20      -47.55     32.49 o
  -6  18   8      207.32      167.52     49.82 o
  -5  18   8       61.60       54.67     32.10 o
  -4  18   8      475.10      525.67     57.62 o
  -3  18   8      944.66     1090.78     78.64 o
  -2  18   8      153.80      111.21     24.96 o
  -1  18   8      200.62      220.92     33.71 o
   0  18   8       15.53       32.41     14.82 o
   1  18   8        5.97       -9.59     10.60 o
   2  18   8      142.81       59.37     35.03 o
   3  18   8       17.90       46.65     37.91 o
   4  18   8     3752.10     4182.32    161.24 o
   5  18   8      189.02      160.23     35.75 o
   6  18   8      104.94       91.29     51.18 o
   7  18   8      218.53      242.36     76.02 o
  -8  19   8      164.27      164.87     55.53 o
  -7  19   8      189.40      197.90     55.80 o
  -6  19   8      158.18      203.84     60.09 o
  -5  19   8      255.51      261.05     45.00 o
  -4  19   8       12.86       12.30     25.46 o
  -3  19   8        4.54        9.70     14.30 o
  -2  19   8       39.15       22.83     18.04 o
  -1  19   8      257.19      245.44     34.53 o
   0  19   8       61.04       61.89     17.79 o
   1  19   8      332.23      263.47     58.03 o
   2  19   8     1415.93     1340.11    132.45 o
   3  19   8       55.90      109.03     44.52 o
   4  19   8      401.52      400.82     52.87 o
   5  19   8       36.10       39.51     21.47 o
   6  19   8        6.31       -9.62     15.67 o
   7  19   8        8.80      -16.33     22.62 o
  -7  20   8       63.20       69.76     40.07 o
  -6  20   8      519.49      461.96     83.35 o
  -5  20   8     1506.60     1612.42    146.85 o
  -4  20   8       16.63       34.70     16.25 o
  -3  20   8      123.04      123.49     29.37 o
  -2  20   8      225.73      251.82     38.06 o
  -1  20   8        0.61       -6.43     13.98 o
   0  20   8       97.28      195.47     55.53 o
   1  20   8        5.15       55.54     29.31 o
   2  20   8        1.73       -4.56     31.82 o
   3  20   8        7.08       47.04     41.22 o
   4  20   8       27.24       70.60     43.34 o
   5  20   8      175.51      224.60     41.02 o
   6  20   8      226.64      276.58     44.61 o
  -7  21   8      173.57      107.66     45.51 o
  -6  21   8        3.27       -9.29     17.98 o
  -5  21   8        1.59      -16.72     13.80 o
  -4  21   8        0.00        6.15     13.74 o
  -3  21   8       24.42       15.31     16.24 o
  -2  21   8       21.97       10.97     13.97 o
  -1  21   8        0.02      -21.62     43.84 o
   0  21   8      486.44      574.53     89.28 o
   1  21   8       18.88        7.92     22.18 o
   2  21   8      360.90      423.24     78.16 o
   3  21   8      169.80      207.06     54.49 o
   4  21   8       18.39       49.68     28.31 o
   5  21   8       34.68        4.77     31.26 o
   6  21   8        2.60       -7.84     22.32 o
  -6  22   8       57.08       31.44     17.98 o
  -5  22   8       52.08       17.95     27.83 o
  -4  22   8      335.60      322.46     47.49 o
  -3  22   8        0.36       44.94     41.45 o
  -2  22   8        2.36        6.14     13.90 o
  -1  22   8       44.40       56.47     36.71 o
   0  22   8       12.33       37.79     21.36 o
   1  22   8        0.01      -13.15     28.45 o
   2  22   8       21.50       22.81     29.91 o
   3  22   8       19.32       16.01     37.77 o
   4  22   8       10.46       29.03     36.99 o
   5  22   8      385.63      432.51     75.80 o
  -5  23   8       52.63       44.10     20.37 o
  -4  23   8       59.81       45.55     30.31 o
  -3  23   8       54.72       39.75     20.91 o
  -2  23   8       51.19       90.00     45.63 o
  -1  23   8        0.95       37.98     31.76 o
   0  23   8       11.74       33.19     34.21 o
   1  23   8        9.38        9.58     23.74 o
   2  23   8        2.08       41.54     24.77 o
   3  23   8        1.23      -23.84     31.81 o
   4  23   8        5.81       34.90     29.89 o
   5  23   8        3.26       20.88     21.30 o
  -5  24   8      128.07      110.26     41.40 o
  -4  24   8     1207.12     1565.98    145.16 o
  -3  24   8      109.38       88.45     35.14 o
  -2  24   8       18.10       28.81     27.82 o
  -1  24   8      229.69      287.49     67.99 o
   0  24   8        0.96        0.09     21.05 o
   1  24   8        9.12       58.39     37.08 o
   2  24   8        2.95        5.59     21.63 o
   4  24   8        7.53       80.36     46.32 o
  -2  25   8      416.49      312.09     72.53 o
  -1  25   8      204.13      215.21     58.48 o
   0  25   8        8.85       -3.64     26.25 o
  -9   0   9      344.69      284.94     70.34 o
  -7   0   9       31.31       56.53     40.71 o
  -5   0   9      447.82      495.32     79.23 o
  -3   0   9        8.03       -3.33     31.33 o
  -1   0   9     2025.98     1969.91    149.06 o
   1   0   9     4392.42     4792.15    146.85 o
   3   0   9     1286.13     1287.22     73.10 o
   5   0   9        3.40        9.26     12.55 o
   7   0   9       91.98       92.51     30.72 o
   9   0   9       38.53       69.43     31.02 o
 -10   1   9       61.50       99.02     32.83 o
  -9   1   9        5.65       23.99     23.65 o
  -8   1   9        0.41       19.07     17.19 o
  -7   1   9       25.78       46.87     21.95 o
  -6   1   9      582.65      550.94     60.31 o
  -5   1   9     7872.41     8005.60    216.68 o
  -4   1   9       47.34       71.06     23.95 o
  -3   1   9     1510.97     1574.92     91.93 o
  -2   1   9     3247.72     3256.27    178.59 o
  -1   1   9      792.00      817.85     45.54 o
   0   1   9       55.21       53.46      9.19 o
   1   1   9       57.48       90.01     16.47 o
   2   1   9      786.23      800.15     38.58 o
   3   1   9      732.23      737.16     34.51 o
   4   1   9       69.57       72.72     11.32 o
   5   1   9      132.02      110.65     12.80 o
   6   1   9      140.38      121.19     15.93 o
   7   1   9        4.01       -6.42     12.22 o
   8   1   9        2.31       -9.33     13.05 o
   9   1   9       19.06       42.93     17.12 o
  10   1   9        9.97        7.27     16.12 o
 -10   2   9       19.05        5.58     25.71 o
  -9   2   9        8.98       18.36     30.30 o
  -8   2   9      476.95      600.74    108.78 o
  -7   2   9        2.15       37.75     22.19 o
  -6   2   9      887.78      784.76     71.57 o
  -5   2   9      111.99      172.01     36.48 o
  -4   2   9       74.28       36.24     42.75 o
  -3   2   9     1278.17     1127.20     80.04 o
  -2   2   9     2317.90     2126.65    105.53 o
  -1   2   9     2024.10     2060.68     80.71 o
   0   2   9      655.46      680.16     32.78 o
   1   2   9     3849.76     4052.71     87.29 o
   2   2   9      842.35      807.90     39.51 o
   3   2   9       37.92       33.19     12.36 o
   4   2   9       12.68       18.19      9.16 o
   5   2   9        0.85       -7.03      7.76 o
   6   2   9       12.81        1.77      8.81 o
   7   2   9      199.21      213.43     29.89 o
   8   2   9       15.53       -3.22     25.20 o
   9   2   9       93.71       59.07     27.98 o
  10   2   9       61.02       60.59     27.61 o
 -10   3   9        4.25       29.08     88.86 o
  -9   3   9        0.42       -5.64     22.90 o
  -8   3   9       18.18       15.40     23.71 o
  -7   3   9      329.28      334.10     49.98 o
  -6   3   9        1.15       23.28     32.11 o
  -5   3   9        5.86       15.99     22.46 o
  -4   3   9      465.89      535.89     56.65 o
  -3   3   9     5999.59     5502.39    171.00 o
  -2   3   9      140.98      133.54     23.85 o
  -1   3   9      175.05      154.45     24.60 o
   0   3   9       70.73       86.33     13.86 o
   1   3   9      382.28      408.22     28.97 o
   2   3   9       72.54       86.37     23.58 o
   3   3   9      808.18      855.29     40.52 o
   4   3   9       72.47       55.59     12.20 o
   5   3   9      149.02      127.25     16.85 o
   6   3   9      556.45      535.95     38.70 o
   7   3   9      803.72      826.38     57.39 o
   8   3   9       65.73       33.23     17.19 o
   9   3   9        0.14       11.56     14.34 o
  10   3   9        2.28       29.50     22.75 o
 -10   4   9      567.12      630.59     77.62 o
  -9   4   9      256.83      312.64     52.96 o
  -8   4   9      355.41      364.95     53.64 o
  -7   4   9     1045.31     1019.09    117.85 o
  -6   4   9      386.33      398.45     51.86 o
  -5   4   9        2.98      -13.43     31.44 o
  -4   4   9       10.11       13.96     24.37 o
  -3   4   9      360.82      355.02     48.05 o
  -2   4   9      599.69      533.12     46.63 o
  -1   4   9       31.20       40.02     11.85 o
   0   4   9      785.53      893.79     45.91 o
   1   4   9     1149.12     1267.78     53.32 o
   2   4   9     1497.86     1489.66     56.83 o
   3   4   9       27.75       17.77      7.85 o
   4   4   9       11.77        9.82      9.76 o
   5   4   9       14.30        1.45     10.10 o
   6   4   9       35.89       52.32     13.15 o
   7   4   9      188.80      174.58     27.47 o
   8   4   9       89.93       79.27     31.77 o
   9   4   9       38.28       -3.00     14.71 o
  10   4   9      989.47      834.79    102.51 o
 -10   5   9       62.16       32.81     21.84 o
  -9   5   9       13.79      -34.73     28.54 o
  -8   5   9        1.05      -11.08     21.29 o
  -7   5   9       37.75       21.78     34.08 o
  -6   5   9      116.04       51.28     30.12 o
  -5   5   9       95.24      113.98     29.12 o
  -4   5   9       28.82       26.34     12.65 o
  -3   5   9      150.62      171.05     36.70 o
  -2   5   9      104.99       91.01     18.96 o
  -1   5   9      201.16      156.44     22.71 o
   0   5   9       35.17       47.94     14.29 o
   1   5   9       63.29       71.27     14.08 o
   2   5   9      238.40      237.56     20.75 o
   3   5   9      437.32      432.71     38.83 o
   4   5   9       14.22        8.75      9.45 o
   5   5   9      114.13       58.62     28.42 o
   6   5   9      111.42      106.63     16.30 o
   7   5   9      660.51      546.36     39.67 o
   8   5   9        0.19      -23.00     19.64 o
   9   5   9       26.29       28.22     19.60 o
  10   5   9        0.08       30.66     24.70 o
 -10   6   9      187.51      255.59     47.02 o
  -9   6   9       15.24       -6.98     23.39 o
  -8   6   9      234.81      250.57     44.86 o
  -7   6   9      394.11      347.82     75.09 o
  -6   6   9        8.36        3.77     16.36 o
  -5   6   9       25.41       29.49     28.59 o
  -4   6   9       17.24       12.79     10.38 o
  -3   6   9       97.10       58.32     23.38 o
  -2   6   9      451.70      433.69     52.94 o
  -1   6   9      264.02      211.74     25.45 o
   0   6   9       22.72       44.32     16.49 o
   1   6   9     4149.04     4645.15    146.89 o
   2   6   9      335.49      344.15     23.11 o
   3   6   9      210.11      186.87     19.28 o
   4   6   9        0.74      -10.08      6.83 o
   5   6   9        3.01        4.18      6.61 o
   6   6   9       29.76       27.43     14.79 o
   7   6   9      227.43      201.91     36.94 o
   8   6   9        2.25      -13.72     24.59 o
   9   6   9      314.05      380.41     69.76 o
  10   6   9       63.01       59.37     31.34 o
 -10   7   9       71.15       58.10     27.98 o
  -9   7   9       33.64       25.74     82.00 o
  -8   7   9        9.67       -1.09     19.39 o
  -7   7   9      590.60      579.73     66.34 o
  -6   7   9       52.95        0.27     21.15 o
  -5   7   9      353.31      357.12     48.11 o
  -4   7   9     1912.55     1852.61    109.27 o
  -3   7   9      185.28      279.71     41.08 o
  -2   7   9     1380.52     1161.20     52.86 o
  -1   7   9        1.40      -10.27     11.52 o
   0   7   9        0.09        0.18     11.27 o
   1   7   9      117.06      108.43     13.64 o
   2   7   9      250.35      254.02     22.75 o
   3   7   9       77.63       54.39     19.41 o
   4   7   9        8.81        1.93      5.20 o
   5   7   9       69.96       55.30     12.50 o
   6   7   9      236.91      190.75     21.27 o
   7   7   9     1271.79     1088.42     81.71 o
   8   7   9       28.94       35.08     28.48 o
   9   7   9      130.40      173.84     49.90 o
 -10   8   9        0.40       -2.70     33.52 o
  -9   8   9       28.86      -11.10     21.28 o
  -8   8   9      278.89      287.83     48.79 o
  -7   8   9       33.87       71.50     29.52 o
  -6   8   9       83.21       60.73     27.01 o
  -5   8   9        9.36       17.44     22.20 o
  -4   8   9       87.92       73.88     17.78 o
  -3   8   9       10.82       64.03     24.22 o
  -2   8   9      130.94       83.08     15.86 o
  -1   8   9      620.84      583.86     28.59 o
   0   8   9        5.01       12.40      8.80 o
   1   8   9      222.93      243.26     17.29 o
   2   8   9      224.58      196.77     25.36 o
   3   8   9      536.72      444.09     25.22 o
   4   8   9       15.26       15.31     11.26 o
   5   8   9        0.35        0.18      4.88 o
   6   8   9        0.79       -6.32     13.93 o
   7   8   9      388.71      337.72     45.83 o
   8   8   9        2.20       -4.71     25.19 o
   9   8   9      186.30      221.40     54.86 o
 -10   9   9        3.57       -8.15     18.86 o
  -9   9   9        9.71        9.82     21.68 o
  -8   9   9        0.43       -3.54     29.22 o
  -7   9   9     1067.45     1101.85     91.62 o
  -6   9   9      110.41      139.36     41.52 o
  -5   9   9      306.94      332.01     84.03 o
  -4   9   9       91.81      114.98     20.56 o
  -3   9   9      610.67      705.29     99.58 o
  -2   9   9      166.87      246.19     34.86 o
  -1   9   9      164.69      156.86     16.46 o
   0   9   9       81.88       81.86     10.03 o
   1   9   9      108.08       91.52     13.16 o
   2   9   9      306.92      244.16     25.62 o
   3   9   9      305.71      328.57     32.95 o
   4   9   9      202.83      270.52    101.53 o
   5   9   9        5.01      -10.46     16.50 o
   6   9   9       23.23       42.82     19.54 o
   7   9   9       32.64        1.89     15.71 o
   8   9   9       26.53       72.82     34.99 o
   9   9   9       30.10       23.07     22.51 o
 -10  10   9      238.55      236.85     73.27 o
  -9  10   9      469.21      454.35     63.87 o
  -8  10   9      792.80      853.53     86.29 o
  -7  10   9     2559.80     2814.04    145.82 o
  -6  10   9      141.70      211.20     39.77 o
  -5  10   9        3.17       -3.09     18.61 o
  -4  10   9       31.45        4.18     21.52 o
  -3  10   9      308.49      271.82     52.65 o
  -2  10   9        0.14       13.09      9.37 o
  -1  10   9      399.69      398.05     25.59 o
   0  10   9      580.97      476.12     21.00 o
   1  10   9       66.75       45.34     14.77 o
   2  10   9      440.48      463.12     89.87 o
   3  10   9       11.60       10.03     26.50 o
   4  10   9        2.43        1.78     16.05 o
   5  10   9       18.21       -6.47     16.57 o
   6  10   9        0.15        8.37     19.31 o
   7  10   9      171.04      115.66     27.70 o
   8  10   9      118.73       63.86     31.80 o
   9  10   9      115.15      129.31     45.37 o
 -10  11   9        0.42       29.87     40.47 o
  -9  11   9       34.73      -22.59     23.73 o
  -8  11   9      116.23       69.04     49.85 o
  -7  11   9        3.35        7.52     19.23 o
  -6  11   9       47.87       48.66     21.40 o
  -5  11   9     1479.61     1122.05    126.57 o
  -4  11   9      144.16      112.94     21.94 o
  -3  11   9      468.34      480.06     66.80 o
  -2  11   9      545.66      568.92     40.45 o
  -1  11   9      566.65      488.32     32.47 o
   0  11   9       33.23       24.24      5.41 o
   1  11   9       18.26       21.94     17.56 o
   2  11   9       12.86       58.62     32.39 o
   3  11   9      217.46      193.75     48.42 o
   4  11   9        8.71       14.13     36.32 o
   5  11   9        7.77       25.28     21.81 o
   6  11   9      339.96      379.37     49.23 o
   7  11   9      389.76      324.33     46.12 o
   8  11   9        9.48        8.67     27.65 o
   9  11   9        1.85      -11.97     27.58 o
 -10  12   9      384.19      451.42     97.20 o
  -9  12   9       13.39      -18.60     20.39 o
  -8  12   9       47.63       32.76     19.60 o
  -7  12   9     2209.54     2328.89    134.41 o
  -6  12   9      128.98      116.48     30.95 o
  -5  12   9      188.29      161.21     35.30 o
  -4  12   9       64.17       42.62     19.93 o
  -3  12   9        6.40        6.81     12.00 o
  -2  12   9      709.10      691.68     61.04 o
  -1  12   9      707.14      538.34     29.55 o
   0  12   9      238.11      179.20     21.71 o
   1  12   9       30.06       16.60     13.91 o
   2  12   9      627.47      625.34     84.93 o
   3  12   9       90.24      176.88     50.31 o
   4  12   9       35.76       64.17     38.48 o
   5  12   9       20.55       42.07     23.34 o
   6  12   9        3.91        7.25     19.25 o
   7  12   9       29.83       25.72     18.00 o
   8  12   9        8.16      -31.80     25.98 o
  -9  13   9       13.72      -11.18     27.23 o
  -8  13   9        3.66        5.47     26.88 o
  -7  13   9     1158.64     1120.13     95.86 o
  -6  13   9       13.43        6.92     34.07 o
  -5  13   9      243.40      143.45     33.09 o
  -4  13   9      202.96      198.71     22.31 o
  -3  13   9       73.17      133.81     19.48 o
  -2  13   9      342.94      356.14     24.81 o
  -1  13   9      208.76      153.67     25.21 o
   0  13   9       43.81       12.40     14.15 o
   1  13   9        0.00        7.55     16.32 o
   2  13   9       15.47        1.47     23.41 o
   3  13   9      248.33      268.75     59.97 o
   4  13   9      571.10      646.90     65.81 o
   5  13   9       15.50       21.22     37.35 o
   6  13   9       50.75       67.46     23.19 o
   7  13   9      254.53      220.52     40.07 o
   8  13   9       54.16       39.85     32.89 o
  -9  14   9       95.80      134.40     39.95 o
  -8  14   9        0.76        1.04     32.06 o
  -7  14   9        0.45       18.19     56.48 o
  -6  14   9       12.23       52.32     23.17 o
  -5  14   9        0.95      -19.93     26.25 o
  -4  14   9        1.20       -6.14     15.53 o
  -3  14   9       59.77       27.78     11.36 o
  -2  14   9       91.30       86.49     19.72 o
  -1  14   9       38.26       43.09     17.74 o
   0  14   9      124.36       97.89     21.82 o
   1  14   9      429.30      449.89     73.68 o
   2  14   9     1213.87     1374.40    126.77 o
   3  14   9      337.13      334.58     66.96 o
   4  14   9       12.54       57.29     60.27 o
   5  14   9       15.34       53.93     33.96 o
   6  14   9        7.54       12.62     53.51 o
   7  14   9        2.06       17.79     23.17 o
   8  14   9        7.78       -2.71     28.98 o
  -9  15   9        6.47       92.72     58.26 o
  -8  15   9        0.21      -23.52     26.13 o
  -7  15   9      593.61      511.68     66.66 o
  -6  15   9      147.25      216.37     58.27 o
  -5  15   9       88.62       43.47     22.50 o
  -4  15   9        0.99        1.40     18.06 o
  -3  15   9     3159.88     3220.38     92.63 o
  -2  15   9      587.84      581.78     75.79 o
  -1  15   9        4.53       11.01     14.31 o
   0  15   9        4.97       11.94     34.99 o
   1  15   9       19.07       43.49     28.38 o
   2  15   9       59.69       39.49     29.69 o
   3  15   9       71.77       42.50     27.14 o
   4  15   9      175.08      246.10     47.70 o
   5  15   9      564.65      624.20     64.30 o
   6  15   9     1090.85     1381.19     96.79 o
   7  15   9      726.45      712.59     72.14 o
  -8  16   9        1.65        9.19     36.92 o
  -7  16   9      643.73      596.40     97.11 o
  -6  16   9       48.76       37.05     22.37 o
  -5  16   9        0.07      -58.00     38.66 o
  -4  16   9        2.96        9.81     14.21 o
  -3  16   9      180.52      191.04     35.21 o
  -2  16   9        7.30       18.42     13.61 o
  -1  16   9       97.90      124.85     36.78 o
   0  16   9       28.11       41.24     23.92 o
   1  16   9      263.72      215.25     30.09 o
   2  16   9       31.29       46.24     29.17 o
   3  16   9       92.16      107.54     41.71 o
   4  16   9      184.47      272.48     47.19 o
   5  16   9       57.39       27.61     22.53 o
   6  16   9       72.44      127.21     34.68 o
   7  16   9     1115.10     1054.30     88.58 o
  -8  17   9       12.85       31.13     44.02 o
  -7  17   9      116.99       72.95     39.55 o
  -6  17   9       45.24       18.95     28.67 o
  -5  17   9        4.80       10.80     18.41 o
  -4  17   9      235.16      282.62     41.28 o
  -3  17   9      317.06      294.89     42.33 o
  -2  17   9      154.08      214.87     34.77 o
  -1  17   9        6.89       17.50     16.48 o
   0  17   9        0.01        5.11     17.35 o
   1  17   9        5.21        1.52     23.45 o
   2  17   9       94.40      124.83     38.08 o
   3  17   9       89.24      114.18     38.18 o
   4  17   9     1060.98     1130.37     88.79 o
   5  17   9       33.47       31.91     23.49 o
   6  17   9     1945.49     2049.82    120.03 o
   7  17   9     3618.95     3421.57    214.39 o
  -8  18   9       10.04      -36.28     30.41 o
  -7  18   9     1727.12     1793.88    169.29 o
  -6  18   9       43.19       22.63     20.51 o
  -5  18   9        0.05      -40.09     26.73 o
  -4  18   9        1.67       -6.20     14.32 o
  -3  18   9       93.87       79.78     23.83 o
  -2  18   9      138.43      166.75     31.57 o
  -1  18   9       95.64      101.37     22.89 o
   0  18   9      250.34      280.37     37.05 o
   1  18   9      664.40      688.62     98.39 o
   2  18   9      127.08      164.86     49.30 o
   3  18   9        5.35       12.52     21.39 o
   4  18   9       30.16       53.63     29.56 o
   5  18   9       24.49       38.21     25.53 o
   6  18   9       40.99      108.59     32.92 o
  -7  19   9      290.69      191.86     62.87 o
  -6  19   9       32.68       50.28     32.44 o
  -5  19   9       40.76       27.64     17.25 o
  -4  19   9      583.49      595.43    104.44 o
  -3  19   9       10.18      -18.34     19.04 o
  -2  19   9       79.24       65.97     22.22 o
  -1  19   9        0.66       -3.32     14.40 o
   0  19   9        7.99      -16.79     28.83 o
   1  19   9       10.92       13.72     26.86 o
   2  19   9      208.62      147.75     46.53 o
   3  19   9       12.03       62.63     33.49 o
   4  19   9        6.25       13.89     21.85 o
   5  19   9       30.28       29.97     25.75 o
   6  19   9     1465.46     1507.12    142.62 o
  -6  20   9       24.52       28.19     21.32 o
  -5  20   9       10.16       32.76     22.23 o
  -4  20   9       80.94       50.64     19.82 o
  -3  20   9      382.03      418.78     91.12 o
  -2  20   9       71.97       97.28     26.91 o
  -1  20   9       61.38       94.38     39.16 o
   0  20   9      152.61      184.38     56.00 o
   1  20   9     1168.25     1202.63    130.97 o
   2  20   9      550.42      548.86     90.89 o
   3  20   9       10.88       46.22     39.68 o
   4  20   9        4.16       26.85     38.75 o
   5  20   9       20.49        5.65     30.10 o
  -6  21   9      279.41      293.63     66.32 o
  -5  21   9       57.74       45.99     20.21 o
  -4  21   9      296.69      358.63     59.06 o
  -3  21   9     1682.38     1726.55    104.70 o
  -2  21   9      135.19      152.19     51.46 o
  -1  21   9      129.57      128.55     47.04 o
   0  21   9        0.54        8.59     23.34 o
   1  21   9       44.12       57.74     31.41 o
   2  21   9       16.85       -1.23     32.30 o
   3  21   9       82.95        9.90     22.89 o
   4  21   9      162.25      131.74     34.44 o
   5  21   9       18.71       16.14     24.00 o
  -5  22   9       82.35       57.35     33.07 o
  -4  22   9        8.56      -32.91     33.03 o
  -3  22   9      212.13      211.89     37.75 o
  -2  22   9      202.01      261.55     66.77 o
  -1  22   9       94.13      212.66     57.58 o
   0  22   9       41.37      122.80     41.22 o
   1  22   9      312.87      369.08     76.13 o
   2  22   9      300.36      244.79     63.56 o
   4  22   9       73.44      147.82     52.53 o
  -4  23   9      185.23      196.43     51.22 o
  -3  23   9      317.79      335.98     73.66 o
  -2  23   9       79.80       54.87     32.29 o
  -1  23   9       47.93       41.78     40.59 o
   0  23   9        5.66       34.83     33.20 o
   1  23   9       19.46       22.80     20.58 o
 -10   0  10      122.30      139.67     55.66 o
  -8   0  10      749.68      816.46    119.64 o
  -6   0  10      640.93      680.82     98.54 o
  -4   0  10      745.94      611.14     91.52 o
  -2   0  10     2067.49     1992.58    153.26 o
   0   0  10       21.95       96.38     35.97 o
   2   0  10      182.99      212.83     32.46 o
   4   0  10      987.33     1031.66     67.67 o
   6   0  10      973.21      955.79     69.04 o
   8   0  10        1.90       14.45     14.73 o
 -10   1  10      562.94      699.38     82.60 o
  -9   1  10      636.78      677.20     76.94 o
  -8   1  10      779.65      869.70     85.23 o
  -7   1  10        0.32        4.45     28.72 o
  -6   1  10        0.03       27.82     21.51 o
  -5   1  10        0.25       26.93     20.80 o
  -4   1  10       67.99       53.78     20.23 o
  -3   1  10        6.02       18.32     41.70 o
  -2   1  10     3663.97     3634.96    144.81 o
  -1   1  10     3047.11     3265.68    133.77 o
   0   1  10     4443.66     4794.79    114.92 o
   1   1  10       16.18        8.77     10.75 o
   2   1  10       93.54      141.14     30.27 o
   3   1  10      954.43     1009.91     42.57 o
   4   1  10        0.32        7.22      9.21 o
   5   1  10       12.39       11.51     10.92 o
   6   1  10       53.83       39.47     10.62 o
   7   1  10      145.13      127.81     23.70 o
   8   1  10       16.60       42.58     16.26 o
 -10   2  10       47.74      103.71     38.14 o
  -9   2  10        0.85      -24.76     21.72 o
  -8   2  10       28.12       21.64     34.10 o
  -7   2  10       48.14       71.87     28.28 o
  -6   2  10     1614.40     1670.27    107.79 o
  -5   2  10     1696.62     1739.98    107.03 o
  -4   2  10        0.43       -9.77     20.84 o
  -3   2  10      112.83       74.13     43.44 o
  -2   2  10     2404.74     2483.36    120.62 o
  -1   2  10      541.38      581.96     46.07 o
   0   2  10       14.48       47.95     17.87 o
   1   2  10        9.99        5.02     14.03 o
   2   2  10      847.99      901.59     40.00 o
   3   2  10     2249.41     2252.89     62.16 o
   4   2  10      163.33      165.06     18.14 o
   5   2  10      771.97      879.05     45.21 o
   6   2  10        7.03       -9.19     17.00 o
   7   2  10        0.99        3.56     11.74 o
   8   2  10        0.81       -8.57     23.85 o
   9   2  10        8.67       21.45     15.85 o
 -10   3  10     1739.09     1812.64    162.44 o
  -9   3  10      166.65      213.26     44.43 o
  -8   3  10     1320.83     1601.49    114.84 o
  -7   3  10       45.94       27.29     20.82 o
  -6   3  10      268.52      296.49     48.47 o
  -5   3  10        2.70        2.88     33.82 o
  -4   3  10       90.27       52.22     31.14 o
  -3   3  10      105.85       62.42     47.52 o
  -2   3  10     1028.67     1074.14     79.92 o
  -1   3  10      100.53      114.17     21.44 o
   0   3  10      339.64      352.99     30.36 o
   1   3  10      535.02      576.47     39.28 o
   2   3  10     1409.68     1387.39     52.73 o
   3   3  10        1.29        9.88     10.39 o
   4   3  10       14.74       22.78     10.17 o
   5   3  10        0.38       -4.74      9.58 o
   6   3  10       43.76       38.41     12.00 o
   7   3  10      204.24      222.91     35.23 o
   8   3  10       98.55      118.37     39.59 o
   9   3  10       79.30       53.18     25.56 o
 -10   4  10        0.01       98.80     53.15 o
  -9   4  10       13.41       48.23     35.64 o
  -8   4  10      184.12      254.42     47.17 o
  -7   4  10      228.71      246.97     61.61 o
  -6   4  10        0.67      -18.13     21.67 o
  -5   4  10     2334.21     2319.41    123.63 o
  -4   4  10       58.93       13.52     30.82 o
  -3   4  10      563.48      478.18     74.88 o
  -2   4  10       84.72       91.26     26.72 o
  -1   4  10       89.27      130.79     30.01 o
   0   4  10        4.79        0.40     11.80 o
   1   4  10        0.03        2.47     10.70 o
   2   4  10        3.80       23.10     11.92 o
   3   4  10      738.86      739.87     38.97 o
   4   4  10       13.88       16.67     14.60 o
   5   4  10      231.60      180.30     22.86 o
   6   4  10      106.32       77.89     16.00 o
   7   4  10      413.67      457.31     53.59 o
   8   4  10       18.17       15.64     18.33 o
   9   4  10       31.30      -16.22     19.53 o
 -10   5  10      150.72      132.27     59.04 o
  -9   5  10      192.83       93.10     53.71 o
  -8   5  10      134.16      146.05     38.30 o
  -7   5  10        0.72      -24.15     24.15 o
  -6   5  10      608.62      688.18     71.30 o
  -5   5  10       12.71        4.17     20.79 o
  -4   5  10       39.96       46.96     20.50 o
  -3   5  10       13.20      -12.98     32.67 o
  -2   5  10      534.81      552.22     57.50 o
  -1   5  10      317.34      295.99     39.98 o
   0   5  10      478.25      516.74     30.11 o
   1   5  10      382.63      418.88     28.77 o
   2   5  10     1705.50     1703.47     63.41 o
   3   5  10        3.46       13.58      9.48 o
   4   5  10        5.83       22.45      8.55 o
   5   5  10        2.42       -6.81      7.92 o
   6   5  10        5.39      -11.28     15.26 o
   7   5  10       14.91      -19.41     22.90 o
   8   5  10      468.09      375.03     66.59 o
   9   5  10       30.45       16.94     21.60 o
  -9   6  10        0.87       -1.07     26.43 o
  -8   6  10      218.90      213.38     73.78 o
  -7   6  10       37.52       32.74     20.60 o
  -6   6  10     1505.61     1653.47    109.51 o
  -5   6  10        1.96       68.78     25.12 o
  -4   6  10      144.44      146.54     33.23 o
  -3   6  10      138.50       96.15     23.22 o
  -2   6  10      177.36      197.15     37.22 o
  -1   6  10       11.63        4.92     15.79 o
   0   6  10        0.11       24.39      8.64 o
   1   6  10       11.97       10.95      9.40 o
   2   6  10      976.36      949.40     57.61 o
   3   6  10      985.32     1058.70     44.02 o
   4   6  10      133.68       84.07     22.71 o
   5   6  10       34.40       14.99      9.65 o
   6   6  10       10.35       11.52     33.70 o
   7   6  10      232.96      286.41     66.56 o
   8   6  10        3.98      -16.82     24.78 o
   9   6  10        0.13      -17.25     27.00 o
  -9   7  10      649.31      707.94     81.57 o
  -8   7  10      108.41       94.10     51.02 o
  -7   7  10       14.86       40.13     23.51 o
  -6   7  10       78.60       42.11     23.90 o
  -5   7  10        1.77       25.83     25.75 o
  -4   7  10        1.46       31.03     25.52 o
  -3   7  10      147.64      120.74     30.49 o
  -2   7  10      242.05      137.84     41.08 o
  -1   7  10        6.12        4.50     12.08 o
   0   7  10       62.81       81.60     13.28 o
   1   7  10      103.53      141.80     17.21 o
   2   7  10        3.14       10.26      8.80 o
   3   7  10      216.76      204.92     17.09 o
   4   7  10        7.30        4.95     10.92 o
   5   7  10        0.49       13.11     18.19 o
   6   7  10       17.20       22.45     24.74 o
   7   7  10       74.02       54.80     18.68 o
   8   7  10       15.24       75.89     33.90 o
   9   7  10       47.58       75.86     34.82 o
  -9   8  10        0.54      -28.20     27.07 o
  -8   8  10       53.52       50.35     27.57 o
  -7   8  10        0.79       14.67     20.09 o
  -6   8  10      735.62      925.44    115.38 o
  -5   8  10      147.95      202.91     39.64 o
  -4   8  10      255.86      296.37     45.66 o
  -3   8  10       76.38      105.93     24.14 o
  -2   8  10      815.84      719.17     61.73 o
  -1   8  10       63.12       30.40     23.41 o
   0   8  10        3.09       -5.95      7.26 o
   1   8  10        7.22        5.08     14.87 o
   2   8  10      760.80      718.52     44.58 o
   3   8  10        0.45       -2.28      8.15 o
   4   8  10      581.43      622.33     91.39 o
   5   8  10      434.11      479.78     88.79 o
   6   8  10      454.59      598.85     97.01 o
   7   8  10      211.65      192.76     36.13 o
   8   8  10        0.93       10.91     19.65 o
  -9   9  10        8.90       19.90     22.64 o
  -8   9  10      829.59      879.45    120.00 o
  -7   9  10       71.82       53.32     21.86 o
  -6   9  10       19.98       21.57     20.76 o
  -5   9  10       60.84       69.75     48.31 o
  -4   9  10       39.60       66.90     19.96 o
  -3   9  10      134.46      168.73     48.28 o
  -2   9  10        0.01        8.01      9.31 o
  -1   9  10      103.18       97.10     21.62 o
   0   9  10      973.40      954.08     36.09 o
   1   9  10       71.76       68.61      8.45 o
   2   9  10      726.41      538.12     63.39 o
   3   9  10      129.25      191.92     49.45 o
   4   9  10        2.39       21.10     21.35 o
   5   9  10        0.00       22.13     25.46 o
   6   9  10       89.52      116.70     30.64 o
   7   9  10      648.24      606.86     64.60 o
   8   9  10        0.20        1.78     17.62 o
  -9  10  10       14.92       37.09     28.91 o
  -8  10  10      246.98      279.30     52.42 o
  -7  10  10       19.56       67.12     40.39 o
  -6  10  10      667.23      587.81     68.81 o
  -5  10  10      125.43      109.50     41.61 o
  -4  10  10      419.12      340.08     49.54 o
  -3  10  10     1240.21      919.67    100.01 o
  -2  10  10     1036.97      894.27     54.57 o
  -1  10  10        9.49        5.06      5.56 o
   0  10  10       14.80       17.68      6.27 o
   1  10  10        6.42        8.13     10.85 o
   2  10  10       65.10       59.56     23.72 o
   3  10  10       87.16      102.17     37.57 o
   4  10  10       87.20      143.45     33.35 o
   5  10  10        5.19      -17.34     23.83 o
   6  10  10        3.66      -23.91     39.07 o
   7  10  10       64.83       67.92     25.73 o
   8  10  10       24.30        1.34     16.72 o
  -9  11  10       95.19      118.89     37.76 o
  -8  11  10       24.86       51.89     52.28 o
  -7  11  10      152.41      134.76     35.09 o
  -6  11  10      360.50      317.01     74.64 o
  -5  11  10       39.11       47.18     27.18 o
  -4  11  10       30.34       30.86     21.43 o
  -3  11  10       56.06       68.67     22.60 o
  -2  11  10     1883.69     1675.24     73.20 o
  -1  11  10     1046.65     1080.08     58.67 o
   0  11  10      395.64      405.33     24.29 o
   1  11  10      702.58      789.68     85.44 o
   2  11  10     1624.55     1602.07    137.41 o
   3  11  10      224.66      242.62     57.65 o
   4  11  10       12.07       17.03     44.31 o
   5  11  10       17.92       13.36     29.77 o
   6  11  10       37.20       21.54     24.29 o
   7  11  10       40.81       65.85     19.80 o
   8  11  10      108.02       74.26     32.50 o
  -9  12  10        0.06       17.58     36.61 o
  -8  12  10      110.45      127.58     38.65 o
  -7  12  10        4.34       -1.85     19.17 o
  -6  12  10      141.26      170.09     54.77 o
  -5  12  10      555.85      669.59    116.71 o
  -4  12  10       43.53       49.02     18.90 o
  -3  12  10       41.43       49.78     15.16 o
  -2  12  10      529.50      388.45     35.79 o
  -1  12  10        8.50       17.91     11.18 o
   0  12  10       39.31       12.96     12.30 o
   1  12  10       61.70      103.67     31.82 o
   2  12  10      610.65      569.71     85.16 o
   3  12  10      251.71      227.42     54.75 o
   4  12  10        2.04       31.24     59.08 o
   5  12  10       12.92       -0.29     17.41 o
   6  12  10      115.70       80.24     51.41 o
   7  12  10       48.90       11.74     15.11 o
   8  12  10       18.67       12.02     21.76 o
  -8  13  10      279.14      294.25     96.46 o
  -7  13  10      135.87      104.59     34.49 o
  -6  13  10      142.75      161.14     39.45 o
  -5  13  10        1.03      -33.51     27.00 o
  -4  13  10        6.48        2.02     17.58 o
  -3  13  10      126.73       63.95     30.64 o
  -2  13  10        9.66       11.70     11.71 o
  -1  13  10      940.88     1007.09     56.26 o
   0  13  10       92.52       55.73     16.13 o
   1  13  10       47.18       63.57     27.74 o
   2  13  10       81.10       67.60     31.19 o
   3  13  10      305.07      305.18     66.94 o
   4  13  10       32.73       54.20     36.70 o
   5  13  10       31.68       24.05     17.99 o
   6  13  10        3.29      -10.48     17.83 o
   7  13  10       14.73       41.63     34.63 o
  -8  14  10        3.61       -9.81     34.68 o
  -7  14  10      109.20      160.48    138.32 o
  -6  14  10      108.81      172.69     54.17 o
  -5  14  10      852.15      929.05    110.58 o
  -4  14  10       11.29       27.02     23.46 o
  -3  14  10      323.70      299.23     31.51 o
  -2  14  10        0.41        2.93     15.36 o
  -1  14  10      489.80      458.80     38.98 o
   0  14  10      145.24      135.01     29.03 o
   1  14  10        6.55       -7.67     14.36 o
   2  14  10      127.14      109.19     38.87 o
   3  14  10      944.54     1190.50    125.60 o
   4  14  10        8.73       42.09     39.70 o
   5  14  10        0.52        0.67     20.61 o
   6  14  10      107.96      160.98     61.16 o
   7  14  10      273.10      276.95     44.39 o
  -8  15  10       38.97       38.55     20.63 o
  -7  15  10       77.08      116.03     46.39 o
  -6  15  10        1.74       10.52     24.88 o
  -5  15  10       27.69       20.42     27.26 o
  -4  15  10       36.16       25.04     18.40 o
  -3  15  10        2.96       -7.93     11.45 o
  -2  15  10      299.56      322.58     32.56 o
  -1  15  10       33.63       39.85     19.10 o
   0  15  10      257.90      242.66     40.85 o
   1  15  10       60.83      102.75     40.38 o
   2  15  10       73.06       87.51     36.24 o
   3  15  10       38.53       20.56     25.49 o
   4  15  10        1.06       23.12     22.77 o
   5  15  10        7.86      -23.85    103.26 o
   6  15  10        0.93      -11.86     20.00 o
   7  15  10       20.89       19.58     23.96 o
  -7  16  10       46.89       -1.54     26.97 o
  -6  16  10      142.19      117.78     46.93 o
  -5  16  10     1017.20      902.98    111.02 o
  -4  16  10        4.01       30.00     14.18 o
  -3  16  10      607.72      546.57     59.43 o
  -2  16  10      341.73      316.93     44.01 o
  -1  16  10       42.04       70.92     23.03 o
   0  16  10        6.16       -3.76     14.81 o
   1  16  10       46.62       73.96     35.62 o
   2  16  10       30.37       17.39     26.94 o
   3  16  10      193.69      132.54     45.72 o
   4  16  10      176.51      268.07     46.32 o
   5  16  10       20.12       44.98     30.12 o
   6  16  10       53.06       69.75     27.20 o
  -7  17  10      258.11      197.37     58.96 o
  -6  17  10        0.00       -5.84     28.42 o
  -5  17  10       47.74       43.90     32.00 o
  -4  17  10       53.49       36.59     20.31 o
  -3  17  10       78.13       56.71     35.60 o
  -2  17  10       15.51       18.77     16.56 o
  -1  17  10      625.42      699.73     61.73 o
   0  17  10      377.23      369.98     72.38 o
   1  17  10       26.26       52.81     32.40 o
   2  17  10       15.65        0.42     20.01 o
   3  17  10      347.99      314.45     69.58 o
   4  17  10       43.96      104.14     34.16 o
   5  17  10       28.02       68.88     28.48 o
   6  17  10      152.26      189.28     55.36 o
  -6  18  10      571.26      298.30     67.97 o
  -5  18  10       16.14       19.31     26.67 o
  -4  18  10        9.15        7.39     15.74 o
  -3  18  10       32.34       29.55     12.84 o
  -2  18  10       85.82      142.04     31.41 o
  -1  18  10        1.62      -29.06     33.87 o
   0  18  10       23.27       -8.53     26.23 o
   1  18  10       83.84      141.63     46.09 o
   2  18  10        0.02       -6.42     20.04 o
   3  18  10        2.11      -23.76     35.01 o
   4  18  10       51.88       99.24     32.53 o
   5  18  10        0.06       -0.10     18.90 o
  -6  19  10       59.38       37.31     21.56 o
  -5  19  10        0.03      -32.97     35.95 o
  -4  19  10        1.28      -18.08     18.55 o
  -3  19  10        0.14       26.92     46.95 o
  -2  19  10      296.15      337.36     49.91 o
  -1  19  10      737.40      728.57    103.31 o
   0  19  10       18.88       89.44     45.64 o
   1  19  10       12.59      -17.81     30.15 o
   2  19  10        0.31       33.46     30.77 o
   3  19  10      211.96      168.15     54.78 o
   4  19  10        9.90       41.48     28.24 o
   5  19  10       19.50       15.89     30.92 o
  -5  20  10      307.35      251.34     57.71 o
  -4  20  10       85.38       38.19     20.87 o
  -3  20  10        8.95        2.46     19.44 o
  -2  20  10        1.87      -11.79     19.30 o
  -1  20  10       27.09       27.44     37.25 o
   0  20  10        8.95      -12.42     28.73 o
   1  20  10       22.84       19.42     21.81 o
   2  20  10        1.60      -28.87     34.02 o
   3  20  10      162.97      162.38     56.17 o
   4  20  10      253.01      251.84     71.31 o
  -4  21  10        7.20        2.45     26.11 o
  -2  21  10      420.16      552.98     98.42 o
  -1  21  10      710.73      984.92    127.40 o
   0  21  10       21.51       72.02     40.31 o
   1  21  10      363.78      391.35     81.29 o
  -9   0  11      839.26      658.29    113.61 o
  -7   0  11      222.48      176.25     56.24 o
  -5   0  11        3.11       43.19     33.93 o
  -3   0  11     2917.97     2797.53    193.77 o
  -1   0  11      224.90      260.49     38.95 o
   1   0  11    22425.18    24035.51    443.32 o
   3   0  11       65.04      101.13     25.01 o
   5   0  11        8.32        4.36     22.59 o
   7   0  11        2.83       13.69     13.75 o
  -9   1  11       67.14       47.38     31.77 o
  -8   1  11      353.60      446.95     84.72 o
  -7   1  11       91.49       63.41     23.18 o
  -6   1  11      620.38      708.88     74.46 o
  -5   1  11      250.66      222.78     51.78 o
  -4   1  11     1194.12     1289.89     95.37 o
  -3   1  11     1372.33     1305.33     94.66 o
  -2   1  11      491.79      605.26     64.65 o
  -1   1  11        3.72       20.92     21.92 o
   0   1  11       10.41       -0.98     14.10 o
   1   1  11     2185.97     2560.46    118.94 o
   2   1  11      372.06      413.89     32.89 o
   3   1  11      556.56      570.43     37.39 o
   4   1  11       15.60        6.32     13.06 o
   5   1  11      639.00      600.31     39.45 o
   6   1  11      748.93      733.72     44.02 o
   7   1  11        6.24      -19.19     23.75 o
  -9   2  11       62.11       99.40     34.88 o
  -8   2  11      959.88     1205.86    103.99 o
  -7   2  11        7.34       17.22     38.36 o
  -6   2  11       73.16       58.98     28.63 o
  -5   2  11       22.23        7.75     32.81 o
  -4   2  11      144.13      111.38     35.47 o
  -3   2  11        6.01       31.55     36.40 o
  -2   2  11      144.67      247.45     43.78 o
  -1   2  11      541.55      465.83     34.79 o
   0   2  11      297.56      291.87     36.16 o
   1   2  11       25.58      150.34     25.63 o
   2   2  11     1961.44     1929.40     67.58 o
   3   2  11      422.58      459.60     34.23 o
   4   2  11        0.53        0.80      9.79 o
   5   2  11       16.87        7.03     21.10 o
   6   2  11      230.89      222.37     38.14 o
   7   2  11       23.00       35.40     15.00 o
  -9   3  11       13.91        5.06     80.07 o
  -8   3  11       39.19       22.43     20.21 o
  -7   3  11      196.23      212.89     46.77 o
  -6   3  11      364.03      325.48     51.02 o
  -5   3  11      281.36      307.20     48.78 o
  -4   3  11      153.39      216.48     42.05 o
  -3   3  11      548.54      564.66     64.67 o
  -2   3  11        2.80       23.38     24.61 o
  -1   3  11       57.82       40.25     14.04 o
   0   3  11        1.56       19.32     12.31 o
   1   3  11      542.62      639.86     43.92 o
   2   3  11      202.97      192.46     22.72 o
   3   3  11     2105.49     2316.88     73.50 o
   4   3  11     1004.00     1064.34     50.15 o
   5   3  11     1392.42     1382.52     58.39 o
   6   3  11       62.71       40.25     41.13 o
   7   3  11        1.38      -37.98     25.32 o
   8   3  11        4.76       38.75     26.54 o
  -9   4  11      347.45      428.40     66.56 o
  -8   4  11      342.57      421.74     64.83 o
  -7   4  11       91.68       66.88     26.79 o
  -6   4  11      115.99      126.79     35.17 o
  -5   4  11        0.57      -31.62     37.68 o
  -4   4  11       95.67       87.18    102.92 o
  -3   4  11       74.91       70.82     67.51 o
  -2   4  11      334.41      392.05     51.23 o
  -1   4  11      811.03      832.09     51.82 o
   0   4  11     1518.11     1721.06     63.16 o
   1   4  11      866.56      959.95     63.41 o
   2   4  11      220.68      227.79     22.78 o
   3   4  11      268.52      267.31     25.59 o
   4   4  11       67.89       56.87     15.00 o
   5   4  11        9.17       32.59     23.84 o
   6   4  11        5.34       -3.58     25.82 o
   7   4  11        0.18      -32.25     23.86 o
   8   4  11      132.98      135.47     41.95 o
  -8   5  11       65.08      106.00     37.49 o
  -7   5  11        0.09       24.54     26.89 o
  -6   5  11       61.36       68.39     29.37 o
  -5   5  11      372.91      485.70     61.34 o
  -4   5  11        0.06       11.49     80.02 o
  -3   5  11       57.41       41.41     22.84 o
  -2   5  11      220.20      219.08     41.09 o
  -1   5  11        3.05        2.34     14.41 o
   0   5  11        0.24       18.76     13.95 o
   1   5  11      339.32      367.98     33.21 o
   2   5  11       22.94       21.66      9.83 o
   3   5  11      105.01       90.94     15.49 o
   4   5  11       15.00       25.62     16.59 o
   5   5  11      320.51      390.34     49.71 o
   6   5  11      209.00      153.13     35.29 o
   7   5  11        6.26      -29.77     19.85 o
   8   5  11        4.13      -43.47     28.98 o
  -8   6  11       18.67       25.99     27.58 o
  -7   6  11        4.90        0.16     20.56 o
  -6   6  11       55.47       83.26     31.41 o
  -5   6  11       20.24       51.38     31.50 o
  -4   6  11      203.17      123.36     71.29 o
  -3   6  11       89.14       85.31     30.23 o
  -2   6  11       56.87       49.19     20.69 o
  -1   6  11      145.85      188.65     27.44 o
   0   6  11     1362.11     1442.47     56.70 o
   1   6  11     2937.46     3121.52     80.09 o
   2   6  11        5.83       18.17     12.68 o
   3   6  11       72.69       78.82     18.94 o
   4   6  11        2.47       11.86     15.80 o
   5   6  11        0.00      -15.68     19.07 o
   6   6  11        3.27       25.76     22.55 o
   7   6  11        0.14       -6.67     19.03 o
   8   6  11      318.88      333.85     67.11 o
  -8   7  11        2.05       15.07     23.45 o
  -7   7  11        0.54       11.69     25.40 o
  -6   7  11     1067.84     1261.56    100.08 o
  -5   7  11      458.83      532.03     63.43 o
  -4   7  11     1008.79     1151.43     91.08 o
  -3   7  11       22.58       23.46     49.66 o
  -2   7  11        0.55       -9.48     18.94 o
  -1   7  11       32.82       22.59     14.95 o
   0   7  11       17.79       16.68     10.02 o
   1   7  11       96.62       97.38     18.19 o
   2   7  11        6.78        1.35     12.78 o
   3   7  11      760.69      931.05     61.48 o
   4   7  11      389.50      432.76     54.02 o
   5   7  11       41.52       48.72     34.06 o
   6   7  11      253.15      249.82     41.58 o
   7   7  11       30.20        1.91     17.10 o
   8   7  11       16.78       14.78     20.52 o
  -8   8  11       53.51       40.99     29.06 o
  -7   8  11        1.31       34.97     23.56 o
  -6   8  11        0.90       29.31     25.18 o
  -5   8  11       23.72       55.03     27.38 o
  -4   8  11        0.28       22.70     27.13 o
  -3   8  11      225.60      142.62     42.72 o
  -2   8  11      178.87      178.88     26.88 o
  -1   8  11      679.44      772.87     52.90 o
   0   8  11      828.78      850.72     42.08 o
   1   8  11      426.29      426.70     31.47 o
   2   8  11      125.36      125.11     51.71 o
   3   8  11        7.81      -21.32     19.32 o
   4   8  11        5.71       42.97     26.05 o
   5   8  11       31.03       -1.18     15.01 o
   6   8  11      137.94      148.16     34.26 o
   7   8  11       53.11       34.12     65.65 o
  -8   9  11        3.23       22.01     25.19 o
  -7   9  11      120.03       99.97     35.42 o
  -6   9  11      249.94      237.05     45.42 o
  -5   9  11       43.57       47.63     26.16 o
  -4   9  11      544.11      822.93    182.68 o
  -3   9  11      165.83       95.21     32.76 o
  -2   9  11       62.48       73.88     18.14 o
  -1   9  11       16.35       24.16     10.41 o
   0   9  11       49.08       45.04     12.02 o
   1   9  11      389.33      335.41     50.08 o
   2   9  11       28.13       13.88     18.98 o
   3   9  11       14.56       14.22     33.84 o
   4   9  11     1455.66     1792.50    109.52 o
   5   9  11       54.54       36.64     21.09 o
   6   9  11        8.49       29.92     20.05 o
   7   9  11        1.62      -10.99     36.67 o
  -8  10  11       89.15       99.91     37.38 o
  -7  10  11       13.16       10.99     21.79 o
  -6  10  11        4.69       25.33     27.39 o
  -5  10  11        2.66        9.57     23.36 o
  -4  10  11        0.04       47.00     41.18 o
  -3  10  11       17.73        6.17     16.07 o
  -2  10  11        0.45       44.96     19.88 o
  -1  10  11       78.52       89.81     13.87 o
   0  10  11      921.86      953.35     58.09 o
   1  10  11      788.68      702.47     63.29 o
   2  10  11        0.00      -26.37     22.12 o
   3  10  11       20.03       35.92     24.13 o
   4  10  11       11.61       45.37     25.62 o
   5  10  11       50.51       44.21     19.41 o
   6  10  11       68.48       51.40     45.52 o
   7  10  11       12.86      -13.84     16.72 o
  -8  11  11        6.23       34.00     27.96 o
  -7  11  11      195.20      164.79     46.28 o
  -6  11  11      508.12      424.48     88.01 o
  -5  11  11      933.67     1044.46     90.42 o
  -4  11  11      775.05      768.67     98.33 o
  -3  11  11        0.07       20.00     17.00 o
  -2  11  11       83.83       81.78     18.03 o
  -1  11  11        9.42        8.81     14.54 o
   0  11  11        1.44       -6.30     13.32 o
   1  11  11       20.42      -11.44     17.30 o
   2  11  11       11.95        4.18     20.74 o
   3  11  11       15.18       53.71     34.53 o
   4  11  11      239.53      350.85     52.86 o
   5  11  11       49.61       42.09     17.41 o
   6  11  11      215.69      209.77     88.11 o
   7  11  11        1.21        5.29     26.59 o
  -8  12  11       23.15      -19.73     28.48 o
  -7  12  11       14.98       34.39     22.15 o
  -6  12  11       22.48       14.39     31.55 o
  -5  12  11       14.59        6.17     38.58 o
  -4  12  11      148.33      161.46     31.22 o
  -3  12  11      286.66      254.01     31.68 o
  -2  12  11      355.56      345.36     34.59 o
  -1  12  11      399.35      349.84     35.97 o
   0  12  11      697.41      738.74     86.07 o
   1  12  11       63.26       28.82     24.81 o
   2  12  11       55.78       26.19     19.16 o
   3  12  11      193.72      254.91     63.68 o
   4  12  11        3.18        6.18     17.25 o
   5  12  11        7.99        5.18     28.23 o
   6  12  11       42.09       50.70     22.93 o
  -7  13  11        2.96      -13.62     22.14 o
  -6  13  11      199.74      164.58     50.45 o
  -5  13  11      717.06      822.08    105.66 o
  -4  13  11       20.76       29.49     19.41 o
  -3  13  11      366.26      291.44     32.89 o
  -2  13  11       20.02       -7.42     14.24 o
  -1  13  11       27.55       28.16     16.44 o
   0  13  11       12.02       21.06     17.23 o
   1  13  11       15.75        8.39     30.53 o
   2  13  11        0.23      -13.06     31.32 o
   3  13  11     1108.46     1057.59    121.92 o
   4  13  11       54.91       95.28     72.11 o
   5  13  11      411.71      462.92     61.65 o
   6  13  11        1.48        7.95     26.97 o
  -7  14  11        3.07      -12.82     31.41 o
  -6  14  11       37.73       60.24     36.38 o
  -5  14  11       20.81       11.85     20.77 o
  -4  14  11       63.74       82.97     26.42 o
  -3  14  11        2.82       -2.29     17.09 o
  -2  14  11       25.23        1.32     13.84 o
  -1  14  11      261.10      255.68     39.22 o
   0  14  11      815.88      991.48     74.18 o
   1  14  11      565.85      568.23     92.26 o
   2  14  11       25.36       10.68     25.11 o
   3  14  11       44.34       61.46     33.08 o
   4  14  11       15.86       35.50     26.32 o
   5  14  11        2.89       15.60     18.53 o
   6  14  11       30.18       30.38     21.85 o
  -7  15  11      137.38      100.66     50.03 o
  -6  15  11      197.14      216.60     60.40 o
  -5  15  11      351.29      363.10     74.73 o
  -4  15  11        6.60       41.61     47.69 o
  -3  15  11       54.67       37.09     19.32 o
  -2  15  11        1.13       19.24     16.12 o
  -1  15  11       35.20       14.50     26.50 o
   0  15  11       18.87       38.02     34.90 o
   1  15  11      103.55      115.75     43.41 o
   2  15  11       20.15       14.76     18.99 o
   3  15  11       13.19       47.11     38.15 o
   4  15  11      214.54      277.45     49.08 o
   5  15  11       99.68       80.53     24.48 o
  -6  16  11       56.80       11.68     33.30 o
  -5  16  11        7.57       16.77     21.44 o
  -4  16  11      136.77      201.51     41.07 o
  -3  16  11       87.49      129.15     31.16 o
  -2  16  11       26.90       53.21     19.81 o
  -1  16  11      337.77      385.54     77.95 o
   0  16  11       68.92      163.29     51.41 o
   1  16  11      207.23      218.46     59.82 o
   2  16  11       12.40        4.72     31.10 o
   3  16  11        0.01      -47.57     32.70 o
   4  16  11       13.89      121.14     93.00 o
   5  16  11        0.64       -9.15     19.44 o
  -6  17  11       91.75       29.27     34.18 o
  -5  17  11      128.95      123.64     41.64 o
  -4  17  11      995.06     1089.90     88.95 o
  -3  17  11      157.66      170.86     35.42 o
  -2  17  11       20.75       47.15     20.97 o
  -1  17  11       16.30      -17.09     31.17 o
   0  17  11        0.62       19.24     20.63 o
   1  17  11       36.34       21.82     37.82 o
   2  17  11       17.81       82.91     42.82 o
   3  17  11        0.10        7.44     27.81 o
   4  17  11      329.61      416.09    111.36 o
  -5  18  11        6.37      -20.52     24.29 o
  -4  18  11        6.86        8.72     18.68 o
  -3  18  11        9.49       10.59     18.42 o
  -2  18  11       77.51       46.97     29.09 o
  -1  18  11      183.44      156.01     52.04 o
   0  18  11        3.59      -27.66     34.82 o
   1  18  11       55.75       42.99     33.52 o
   2  18  11      116.02       76.81     43.09 o
   3  18  11       68.22       77.13     35.61 o
   4  18  11        2.69       15.27     27.79 o
  -4  19  11     1051.07      978.44    113.48 o
  -2  19  11        0.08       11.64     37.49 o
  -1  19  11        2.60       54.94     40.93 o
   0  19  11       16.03       36.92     39.92 o
   1  19  11      167.19      169.74     56.54 o
  -8   0  12      422.63      518.46    104.10 o
  -6   0  12       71.20       23.56     28.47 o
  -4   0  12       78.27      103.06     41.90 o
  -2   0  12      155.82      191.16     61.03 o
   0   0  12      155.51      143.27     42.12 o
   2   0  12      170.38      173.64     33.81 o
   4   0  12     7470.00     7934.26    205.24 o
   6   0  12       25.30      -31.57     38.65 o
  -8   1  12      159.87       99.08     58.87 o
  -7   1  12        0.13      -23.99     27.04 o
  -6   1  12        0.10        0.09     23.23 o
  -5   1  12        4.54       18.36     23.32 o
  -4   1  12       26.09       34.09     25.01 o
  -3   1  12        6.63       30.49     30.08 o
  -2   1  12      102.73      148.71     37.06 o
  -1   1  12       26.59        3.99     14.19 o
   0   1  12     1621.28     1615.27     87.64 o
   1   1  12      115.67      111.01     23.46 o
   2   1  12      258.31      303.07     29.95 o
   3   1  12      169.22      214.51     24.41 o
   4   1  12        9.70       65.86     18.94 o
   5   1  12       29.18       45.84     20.09 o
   6   1  12       90.34       50.70     44.26 o
  -8   2  12      218.81      228.71     51.78 o
  -7   2  12       19.43       25.52     30.08 o
  -6   2  12      798.40      851.79     86.23 o
  -5   2  12      368.68      482.11     64.83 o
  -4   2  12      283.22      358.93     53.69 o
  -3   2  12       21.08       40.74     26.65 o
  -2   2  12        4.29        9.50     15.81 o
  -1   2  12       20.27       14.52     14.33 o
   0   2  12       40.55       40.59     18.37 o
   1   2  12       49.12       77.36     17.71 o
   2   2  12     1749.53     1828.42     69.22 o
   3   2  12     1170.96     1226.09     56.61 o
   4   2  12      408.10      409.21     34.06 o
   5   2  12      238.84      185.11     36.99 o
   6   2  12      766.19      735.97     67.90 o
  -8   3  12      843.42      756.35    117.31 o
  -7   3  12        0.01      -15.49     24.08 o
  -6   3  12       12.26       11.66     25.48 o
  -5   3  12        1.30      -15.61     25.16 o
  -4   3  12       21.77       18.17     22.91 o
  -3   3  12       42.18       79.44     31.59 o
  -2   3  12       88.25       64.36     20.97 o
  -1   3  12       22.82       21.64     11.53 o
   0   3  12       40.75       56.58     15.73 o
   1   3  12      214.43      225.80     27.72 o
   2   3  12      574.87      617.17     46.26 o
   3   3  12      172.57      142.34     23.12 o
   4   3  12       13.71        9.15     21.69 o
   5   3  12       92.69       60.00     27.08 o
   6   3  12      534.62      440.27     54.28 o
  -8   4  12       46.15       77.10     41.55 o
  -7   4  12       33.16      -10.29     42.57 o
  -6   4  12      477.38      643.54     75.47 o
  -5   4  12       77.59      125.88     41.16 o
  -4   4  12      208.75      195.10     42.59 o
  -3   4  12       41.68       53.57     44.31 o
  -2   4  12       27.91       30.13     25.86 o
  -1   4  12        0.09        1.61     15.55 o
   0   4  12       51.83       67.39     18.29 o
   1   4  12      236.54      231.58     28.57 o
   2   4  12        7.16       -6.01     10.80 o
   3   4  12       10.52       26.80     15.24 o
   4   4  12       62.02       71.31     20.87 o
   5   4  12      592.76      604.24     52.79 o
   6   4  12       97.75       33.66     56.78 o
   7   4  12       18.41       12.33     18.58 o
  -7   5  12       42.69       39.00     29.02 o
  -6   5  12        0.02      -11.57     30.28 o
  -5   5  12       16.98       21.58     32.51 o
  -4   5  12      119.96      153.32     39.29 o
  -3   5  12      151.42      122.81     40.19 o
  -2   5  12      409.11      446.61     54.98 o
  -1   5  12       24.84        7.34     12.69 o
   0   5  12      105.77      123.12     18.74 o
   1   5  12        4.69       26.18     13.67 o
   2   5  12       81.66       95.00     30.93 o
   3   5  12       28.29       29.14     14.06 o
   4   5  12        0.52        0.41     13.68 o
   5   5  12       38.84       22.98     17.22 o
   6   5  12       76.20       58.69     24.75 o
   7   5  12       17.36       36.84     27.12 o
  -7   6  12      151.21       86.44     85.31 o
  -6   6  12      130.88      156.59     39.72 o
  -5   6  12      129.22      127.77     31.97 o
  -4   6  12       44.44       30.75     31.46 o
  -3   6  12       96.81      131.17     37.70 o
  -2   6  12       12.46       33.34     17.95 o
  -1   6  12        1.81        5.16     17.84 o
   0   6  12       14.35       52.48     15.88 o
   1   6  12      773.25      799.70     48.95 o
   2   6  12       23.19       25.87     14.70 o
   3   6  12      113.25      170.18     29.20 o
   4   6  12      170.42      276.31     36.35 o
   5   6  12      296.20      391.95     53.21 o
   6   6  12       51.95       64.72     26.30 o
   7   6  12        1.52       37.06     27.10 o
  -7   7  12       43.43       42.17    102.75 o
  -6   7  12        7.13       57.62     29.68 o
  -5   7  12        0.65       24.97     73.23 o
  -4   7  12      296.71      231.56     45.32 o
  -3   7  12       15.55       67.16     42.91 o
  -2   7  12      585.23      584.08     61.75 o
  -1   7  12      230.07      279.93     27.45 o
   0   7  12     1124.32     1368.13     57.08 o
   1   7  12     1396.24     1347.76     89.86 o
   2   7  12       49.91       78.11     24.97 o
   3   7  12       46.56        4.15     24.92 o
   4   7  12        3.08      -11.57     17.33 o
   5   7  12       56.12       38.76     20.86 o
   6   7  12        6.54       17.76     33.13 o
  -7   8  12      457.91      402.52     63.52 o
  -6   8  12      582.70      612.30     73.37 o
  -5   8  12      194.42      151.14     76.51 o
  -4   8  12      674.32      754.15     77.82 o
  -3   8  12       75.74       66.05     21.40 o
  -2   8  12       34.22       38.64     26.63 o
  -1   8  12       27.22       40.19     13.76 o
   0   8  12       77.20      112.06     23.53 o
   1   8  12       14.69       28.15     19.31 o
   2   8  12      168.25      166.89     54.37 o
   3   8  12      169.92      135.09     31.37 o
   4   8  12        5.18       25.44     21.87 o
   5   8  12       39.86       60.63     22.94 o
   6   8  12        2.03      -13.86     18.13 o
  -7   9  12      106.33       96.44     49.59 o
  -6   9  12        3.81       19.54     24.56 o
  -5   9  12       28.93       59.39     30.54 o
  -4   9  12       15.93       -1.26     30.61 o
  -3   9  12      839.27      877.77     60.43 o
  -2   9  12      262.85      263.28     35.35 o
  -1   9  12        0.06       26.92     14.08 o
   0   9  12      148.20      187.54     29.33 o
   1   9  12      294.44      316.66     62.96 o
   2   9  12      142.25      142.42     31.99 o
   3   9  12       38.46       27.26     19.13 o
   4   9  12        2.01       11.72     17.67 o
   5   9  12      126.22      160.62     38.91 o
   6   9  12       35.49       26.41     30.92 o
  -7  10  12        2.68       45.57     38.95 o
  -6  10  12        1.06        9.39     22.65 o
  -5  10  12      150.11      198.54     47.71 o
  -4  10  12      677.67      602.19     93.69 o
  -3  10  12      143.27      188.78     48.65 o
  -2  10  12       69.41       83.65     25.51 o
  -1  10  12       27.81       33.65     16.87 o
   0  10  12       48.43       43.11     17.50 o
   1  10  12      379.46      397.47     53.46 o
   2  10  12     1728.24     1726.53    104.46 o
   3  10  12        0.67       43.26     37.86 o
   4  10  12       95.23      110.82     37.04 o
   5  10  12      609.34      617.75     70.45 o
   6  10  12      140.12      252.94     67.68 o
  -7  11  12      273.79      278.27     71.91 o
  -6  11  12        3.01       10.38     21.04 o
  -5  11  12        0.74        1.74     28.84 o
  -4  11  12       80.59       51.91     22.81 o
  -3  11  12       48.20       35.15     15.28 o
  -2  11  12       24.50       17.25     15.69 o
  -1  11  12       13.77        3.40     13.79 o
   0  11  12        0.05       17.41     17.37 o
   1  11  12       22.58      -11.01     22.19 o
   2  11  12      172.81      225.92     60.16 o
   3  11  12        0.56       51.96     46.75 o
   4  11  12        0.25       71.47     94.15 o
   5  11  12        0.40       37.42     23.60 o
  -6  12  12        0.67       14.62     24.52 o
  -5  12  12       21.55       12.94     31.05 o
  -4  12  12      144.63      122.80     31.64 o
  -3  12  12       11.91       15.18     15.89 o
  -2  12  12       86.62       84.90     20.36 o
  -1  12  12       35.88       17.74     16.17 o
   0  12  12      121.07      121.94     26.94 o
   1  12  12      254.39      222.49     43.40 o
   2  12  12        0.02       10.24     20.75 o
   3  12  12      497.93      626.88     86.77 o
   4  12  12      879.82      974.05    109.39 o
   5  12  12      576.01      571.15     94.90 o
  -6  13  12        4.11       53.24     42.96 o
  -5  13  12        1.66       18.05     30.10 o
  -4  13  12      279.58      244.81     45.47 o
  -3  13  12       44.72       13.18     23.83 o
  -2  13  12     1022.24      852.13     58.10 o
  -1  13  12       15.74      -10.80     13.16 o
   0  13  12     3085.10     3199.12    140.36 o
   1  13  12      222.10      229.85     67.00 o
   2  13  12       26.90       28.95     27.34 o
   3  13  12       74.66      109.08     36.22 o
   4  13  12       12.77       77.35     36.16 o
   5  13  12       21.43       46.26     27.39 o
  -6  14  12      867.65     1119.22    133.47 o
  -5  14  12      343.81      408.22     81.66 o
  -4  14  12      104.16       81.91     27.69 o
  -3  14  12      190.67      221.41     73.08 o
  -2  14  12       13.82       -5.63     20.41 o
  -1  14  12        1.47       -5.92     19.10 o
   0  14  12      101.41       89.55     45.79 o
   1  14  12       91.88      185.98     59.98 o
   2  14  12        0.33       18.38     24.91 o
   3  14  12        0.76       26.61     69.37 o
   4  14  12      137.16      161.82     41.71 o
  -5  15  12      179.37      190.10     59.75 o
  -4  15  12       76.32      111.94     33.24 o
  -3  15  12      228.97      204.24     40.30 o
  -2  15  12      147.12       93.46     29.90 o
  -1  15  12      176.02      128.05     47.39 o
   0  15  12      684.99      766.78    112.57 o
   1  15  12       61.89       53.68     34.04 o
   2  15  12      319.69      306.30     73.96 o
   3  15  12       49.21       41.82     35.42 o
   4  15  12        2.09       14.44     25.33 o
  -4  16  12      472.35      451.97     81.07 o
  -3  16  12       30.10       10.01     17.66 o
  -2  16  12       35.54       26.60     37.42 o
  -1  16  12       65.93       62.55     37.97 o
   0  16  12      179.16      266.08     68.30 o
   1  16  12       11.63        1.99     26.12 o
   2  16  12      430.94      416.67     80.35 o
  -4  17  12       14.58       50.68     31.04 o
  -1  17  12        4.48       68.71     41.16 o
   0  17  12      268.77      462.28     87.58 o
  -5   0  13        7.23       40.26     41.70 o
  -3   0  13      408.63      294.35     73.40 o
  -1   0  13       11.03       -9.45     17.59 o
   1   0  13       13.42       18.25     14.59 o
   3   0  13       60.65       85.89     26.16 o
   5   0  13      114.10       31.65     39.00 o
  -6   1  13      195.84      167.76     42.03 o
  -5   1  13        0.32        3.78     24.04 o
  -4   1  13       53.50       42.39     50.56 o
  -3   1  13        6.65        2.09     21.00 o
  -2   1  13       13.92       23.63     27.78 o
  -1   1  13        9.60       -0.67     14.67 o
   0   1  13        7.47        9.90     13.28 o
   1   1  13        2.82        1.57     17.47 o
   2   1  13      832.92      913.42     72.03 o
   3   1  13     1604.11     1504.80     80.59 o
   4   1  13      180.19      128.44     35.39 o
   5   1  13      822.27      768.27     81.02 o
  -6   2  13       16.27      -16.81     48.51 o
  -5   2  13        4.48       -3.59     28.13 o
  -4   2  13      118.68      170.45     44.26 o
  -3   2  13      371.77      504.80     69.20 o
  -2   2  13       36.63       19.46     19.74 o
  -1   2  13       26.66       14.10     18.27 o
   0   2  13       18.73       49.82     22.75 o
   1   2  13        3.07       33.91     23.58 o
   2   2  13      273.47      247.42     34.85 o
   3   2  13       36.30       81.50     22.99 o
   4   2  13        8.99        0.30     14.56 o
   5   2  13      387.97      342.63     77.35 o
  -6   3  13      709.43      725.34     83.01 o
  -5   3  13        7.33       29.07     40.02 o
  -4   3  13        3.75       17.31     22.25 o
  -3   3  13      266.03      300.30     53.94 o
  -2   3  13       12.89       -1.33     11.89 o
  -1   3  13        4.33       -5.88     14.43 o
   0   3  13       28.15       36.76     27.31 o
   1   3  13        8.81        8.77     11.55 o
   2   3  13        0.05       50.73     18.76 o
   3   3  13      724.51      721.35     57.67 o
   4   3  13        2.51      -11.11     14.25 o
   5   3  13      697.07      676.32     67.04 o
  -6   4  13        2.15        2.21     25.54 o
  -5   4  13       25.24       97.44     97.11 o
  -4   4  13        0.13       21.52     24.81 o
  -3   4  13      218.03      263.10     50.56 o
  -2   4  13      766.81      868.64     59.75 o
  -1   4  13      261.14      347.90     47.19 o
   0   4  13        0.19       23.03     13.62 o
   1   4  13      293.29      346.58     48.02 o
   2   4  13       72.86       72.69     20.48 o
   3   4  13        2.04       10.04     13.06 o
   4   4  13        0.92        7.54     20.45 o
   5   4  13      106.33      108.84     29.13 o
  -6   5  13      194.53      160.44     74.01 o
  -5   5  13       59.21       97.44     37.04 o
  -4   5  13        2.43      -17.11     24.57 o
  -3   5  13        4.06        7.58     18.93 o
  -2   5  13        7.90       12.32     13.54 o
  -1   5  13        2.39       21.80     13.88 o
   0   5  13        4.47       41.80     39.36 o
   1   5  13      105.71       59.50     23.15 o
   2   5  13      246.19      256.03     35.56 o
   3   5  13      642.69      712.82     58.23 o
   4   5  13       12.10       -4.15     15.46 o
   5   5  13        0.02       -4.03     22.37 o
  -6   6  13       14.83      -62.63     47.10 o
  -5   6  13      159.41      172.63     53.55 o
  -4   6  13       20.32       19.49     26.53 o
  -3   6  13       10.95       -3.48     19.34 o
  -2   6  13      173.97      245.56     42.45 o
  -1   6  13        3.29       18.62     17.72 o
   0   6  13        2.65      -23.53     20.55 o
   1   6  13       50.69       66.96     24.27 o
   2   6  13        1.75       19.87     23.45 o
   3   6  13       29.82       64.67     31.87 o
   4   6  13        7.00       -4.73     19.00 o
   5   6  13       21.76      -57.30     38.20 o
  -6   7  13     1039.42      930.94    128.70 o
  -5   7  13     1421.28     1526.98    117.50 o
  -4   7  13        0.69       25.99     26.15 o
  -3   7  13      222.07      214.58     53.68 o
  -2   7  13       56.46       52.03     20.34 o
  -1   7  13       16.51       48.23     18.85 o
   0   7  13        6.33        4.09     20.02 o
   1   7  13      147.28      156.08     55.62 o
   2   7  13       75.22       47.67     19.42 o
   3   7  13      147.99      142.38     26.84 o
   4   7  13      102.57      191.52    118.92 o
   5   7  13       16.70       -6.92     28.47 o
  -6   8  13       53.09       49.74     34.19 o
  -5   8  13      110.85       77.00     33.81 o
  -4   8  13        4.60      -17.73     41.23 o
  -3   8  13      293.12      309.04     51.53 o
  -2   8  13        8.06      -10.98     14.90 o
  -1   8  13      162.28      177.77     31.50 o
   0   8  13       58.94       62.62     34.23 o
   1   8  13        6.69       -8.54     19.30 o
   2   8  13        2.91       -3.20     17.19 o
   3   8  13       21.41        6.63     18.37 o
   4   8  13       35.97       79.97     39.14 o
   5   8  13        0.43       -6.20     24.58 o
  -6   9  13      313.11      201.91     63.07 o
  -5   9  13      201.85      186.36     48.04 o
  -4   9  13      253.34      253.25     46.52 o
  -3   9  13        0.23        2.32     14.82 o
  -2   9  13        9.73       24.78     15.76 o
  -1   9  13       29.88       26.57     15.57 o
   0   9  13        1.05       21.41     31.85 o
   1   9  13      245.89      234.85     41.73 o
   2   9  13      103.76       85.43     25.25 o
   3   9  13        0.88       -9.94     26.96 o
   4   9  13      157.36      134.37     47.22 o
  -5  10  13      303.94      324.87     76.74 o
  -4  10  13       83.91       31.43     27.18 o
  -3  10  13        0.04       45.04     23.74 o
  -2  10  13       99.51      112.66     23.91 o
  -1  10  13      889.98      926.36     64.16 o
   0  10  13      257.54      307.79     38.31 o
   1  10  13      607.44      559.01     62.85 o
   2  10  13       12.24       22.32     31.47 o
   3  10  13        0.73       55.67     30.67 o
   4  10  13        3.98      -27.32     26.19 o
  -5  11  13      382.87      347.53     76.07 o
  -4  11  13        8.64       20.45     25.18 o
  -3  11  13       20.67       26.13     16.84 o
  -2  11  13        2.02        7.38     16.21 o
  -1  11  13       11.57        8.89     16.24 o
   0  11  13       85.70       53.75     21.05 o
   1  11  13       11.39       39.34     19.09 o
   2  11  13      106.05      104.07     42.25 o
   3  11  13     1297.40     1189.67    135.31 o
   4  11  13      337.27      270.64     68.66 o
  -5  12  13      112.36       44.64     34.82 o
  -4  12  13       27.42        0.69     23.16 o
  -3  12  13       69.92      -10.23     22.30 o
  -2  12  13      278.02      420.81     58.29 o
  -1  12  13       31.54       41.51     34.56 o
   0  12  13       96.79       90.80     26.79 o
   1  12  13      724.84      658.47     88.33 o
   2  12  13       42.94       73.03     33.60 o
   3  12  13       92.09      104.93     44.28 o
  -4  13  13      305.33      193.66     55.40 o
  -3  13  13        1.44      -15.95     28.70 o
  -2  13  13        7.36       -8.30     19.03 o
  -1  13  13       16.25       -9.85     18.80 o
   0  13  13        5.58        2.46     17.77 o
   1  13  13      552.87      582.23     98.85 o
   2  13  13       93.62       52.18     34.20 o
  -3  14  13      612.65      584.72     93.23 o
  -2  14  13       27.95       -3.78     29.51 o
  -1  14  13      204.17      253.76     68.70 o
   0  14  13        4.35       46.61     34.23 o
   1  14  13        3.20       50.95     37.16 o
   2  14  13       49.51       38.37     33.87 o
  -4   0  14        7.97       72.69     45.76 o
  -2   0  14        7.75      -12.79     18.22 o
   0   0  14       51.82      104.24     36.19 o
   2   0  14       30.86       83.66     43.01 o
  -5   1  14      178.78      230.51     72.14 o
  -4   1  14       46.89       22.24     22.19 o
  -3   1  14      225.70      168.00     32.20 o
  -2   1  14      491.22      523.48     48.91 o
  -1   1  14     1198.02     1287.86     87.38 o
   0   1  14      249.17      247.09     32.31 o
   1   1  14      449.02      512.04     51.17 o
   2   1  14        0.13        1.29     21.65 o
   3   1  14        0.56       28.13     31.07 o
  -5   2  14      258.03      178.80     70.24 o
  -4   2  14      202.28      184.57     47.22 o
  -3   2  14      250.15      240.45     38.40 o
  -2   2  14        1.81       11.98     26.72 o
  -1   2  14       71.96       60.27     19.66 o
   0   2  14        2.18       -7.95     37.65 o
   1   2  14      446.87      462.38     48.71 o
   2   2  14      180.23      194.39     62.03 o
   3   2  14      326.28      445.71     86.11 o
  -5   3  14      106.89      154.83     71.37 o
  -4   3  14      538.11      471.37     73.02 o
  -3   3  14       91.95      100.88     26.52 o
  -2   3  14     1396.37     1486.54     82.05 o
  -1   3  14      141.33      173.49     37.98 o
   0   3  14      567.68      547.56     63.62 o
   1   3  14        1.92       59.86     23.22 o
   2   3  14       13.08       25.23     18.24 o
   3   3  14        0.50       33.14     41.92 o
  -5   4  14     1362.06     1393.54    163.07 o
  -4   4  14      450.31      435.21     68.34 o
  -3   4  14       33.82       30.43     51.04 o
  -2   4  14        2.37       20.37     21.39 o
  -1   4  14      139.62       86.87     57.31 o
   0   4  14      134.01      225.05     42.19 o
   1   4  14      157.59      145.72     41.05 o
   2   4  14        0.91       -0.77     18.41 o
   3   4  14      555.65      512.19     60.77 o
  -5   5  14      126.02      175.83     66.77 o
  -4   5  14      353.09      422.29     68.27 o
  -3   5  14        0.15       10.71     19.79 o
  -2   5  14       34.39       43.23     28.30 o
  -1   5  14      381.83      371.46     54.71 o
   0   5  14       23.26       22.58     17.82 o
   1   5  14      163.20      185.86     39.59 o
   2   5  14       66.01       37.28     62.88 o
   3   5  14       17.31        6.64     26.29 o
  -4   6  14       17.67       11.34     22.43 o
  -3   6  14        5.19        2.40     21.51 o
  -2   6  14        9.52       14.58     16.10 o
  -1   6  14        4.37       36.08     20.66 o
   0   6  14       11.51       60.31     29.39 o
   1   6  14       81.78       78.72     30.75 o
   2   6  14      284.60      302.49     47.03 o
   3   6  14        4.47        9.61     23.20 o
  -4   7  14        1.96      -29.22     30.33 o
  -3   7  14        8.14       33.41     21.99 o
  -2   7  14       87.27      119.40     26.67 o
  -1   7  14      940.81     1046.89     71.24 o
   0   7  14      197.72      230.69     42.13 o
   1   7  14      304.51      283.83     69.16 o
   2   7  14        7.25       -4.99     17.39 o
  -4   8  14       49.30       52.04     65.45 o
  -3   8  14        1.86       -0.45     16.79 o
  -2   8  14       13.39       28.08     17.93 o
  -1   8  14       32.89       24.06     24.76 o
   0   8  14        0.46       27.87     18.95 o
   1   8  14       81.22       81.51     28.82 o
   2   8  14       63.51       22.41     17.70 o
  -3   9  14      138.39      176.96     31.06 o
  -2   9  14      110.84       93.75     23.14 o
  -1   9  14        0.23        7.74     16.45 o
   0   9  14      587.45      549.45     64.23 o
   1   9  14       13.39        6.58     30.95 o
   2   9  14        3.02      -35.76     23.84 o
  -2  10  14       32.52       30.77     21.66 o
  -1  10  14        0.45       -4.17     25.25 o
   0  10  14      398.85      380.11     53.97 o
   1  10  14       80.30       47.62     20.51 o
  -1  11  14       31.23       23.64     19.18 o
 
